# Supplementary material for: Sweet Potato Gene Clusters Control Anthocyanin Biosynthesis and Leaf Morphology
Source: Plant Biotechnol J. 2026 Mar 24;24(7):4500–27. doi: 10.1111/pbi.70636 (PMC13278536; doi:10.1111/pbi.70636)
Supplement: Supplementary file 2 — Data S2: pbi70636‐sup‐0002‐Tables.xlsx. [file PBI-24-4500-s001.xlsx]

## Sheet: Table S1
Table S1. The detailed information and phenotypic traits measured across 260 sweet potato germplasm accessions
Id	Sample	Accession	Breeding organization	Breeding organization	Longitude	Latitude	Terminal bud pigmentation	Shape of immature leaves	Marginal serration type of immature leaf	Sinus depth of immature leaf	Lobe number of immature leaf	Immature leaf blade pigmentation	Immature leaf margin pigmentation	Immature leaf shrinkage	Immature leaf hairs	Shape of mature leaves	Marginal serration type of mature leaf	Sinus depth of mature leaf	Lobe number of mature leaf	Mature leaf shrinkage	Mature leaf hairs	Adaxial leaf surface pigmentation	Adaxial leaf vein pigmentation	Abaxial leaf midvein pigmentation	Abaxial leaf lateral vein pigmentation	Pigmentation at the base of leaf vein	Pigmentation at the base of petiole	Winding degree of stem end	Predominant color of stem	Stem leaf growth potential	Plant type	Degree of tuberous dispersion​	Shape of tuberous root	Morphological defects of storage roots​	Smoothness of root cuticle	Main color of root cuticle	Secondary color of root cuticle	Cortical flesh color	Main flesh color	Secondary color of tuberous flesh	Secondary color distribution of tuberous flesh	Cholophyll content	Stem diameter	Internode length	Base branch number	Maximum vine length	Tuberous number per plant	Plant number	Yield per plant
1-5	东皇1号	DonghuangNo1	不详	NA	NA	NA	5	5	0	0	0	4	5	1	0	5	0	0	0	0	0	2	1	1	1	2	2	2	1	2	3	2	6	4	2	4	0	3	3	4	4	48.85416667	7.046666667	43.65166667	4.666666667	1.641666667	3.038888889	9.5	3.96375
1-4	广薯18-28	Guangshu18-28	广东省农科院	Guangdong Academy of Agricultural Sciences	113.352513	23.146171	3	6	1	1	1	4	1	1	0	3	0	0	0	0	0	2	1	1	1	1	1	1	1	2	1	2	2	4	1	6	2	3	1	0	0	44.32777778	4.237777778	29.25777778	1	1.801666667	2.333333333	5.333333333	1.688333333
1-3	齐宁31	Qining31	济宁市农科院	Shandong Jining Academy of Agricultural Sciences	116.350408	39.963295	2	4	0	0	0	2	5	1	0	3	0	0	0	0	0	2	1	4	1	3	1	2	1	1	2	1	3	0	2	9	0	3	1	2	1	45.45833333	5.761666667	38.72333333	4.833333333	1.180666667	3.729166667	8	4.92375
1-2	南紫薯018	Nanzishu018	南充市农科院	Nanchong Academy of Agricultural Sciences	106.07569	30.800687	4	4	1	1	1	2	2	0	1	3	1	2	1	0	0	2	3	6	4	3	5	1	5	2	2	2	4	0	2	10	0	10	10	0	0	42.71666667	6.6175	36.8375	3.833333333	1.154166667	2.91875	9.5	4.93625
1-1	南紫薯014	Nanzishu014	南充市农科院	Nanchong Academy of Agricultural Sciences	106.07569	30.800687	2	6	2	3	3	2	5	0	0	4	1	2	3	0	0	2	1	6	1	4	4	2	2	1	3	2	4	3	2	10	0	1	10	9	4	53.3	5.18	41.6675	#DIV/0!	1.301666667	3.6125	7.5	1.595
2-5	绵薯8号	Mian8	绵阳市农科院	Mianyang Academy of Agricultural Sciences	104.821445	31.386874	1	4	0	0	0	1	5	1	0	5	0	0	0	1	0	2	1	1	1	3	1	1	1	2	1	2	2	3	2	8	0	3	3	0	0	43.775	5.189166667	48.39416667	4.666666667	1.645833333	2.75	5	1.9925
2-4	广紫薯9号	GuangzishuNo9	广东省农科院	Guangdong Academy of Agricultural Sciences	113.352513	23.146171	1	3	1	1	1	2	3	1	1	4	0	0	0	0	0	2	1	1	1	2	2	1	2	2	2	2	3	3	1	10	0	1	10	9	3	53.77083333	5.955	50.51083333	4.333333333	1.991666667	2.428571429	7	1.79625
2-3	济薯25	Jishu25	山东省农科院	Shandong Academy of Agricultural Sciences	117.078819	36.706595	2	4	0	0	0	2	2	1	0	4	0	0	0	1	0	2	1	1	1	1	2	3	2	1	3	3	3	4	1	8	5	3	1	0	0	44.21666667	5.56	61.62	#DIV/0!	1.625	2.257142857	7	4.3175
2-2	南薯99	Nanshu99	南充市农科院	Nanchong Academy of Agricultural Sciences	106.07569	30.800687	1	4	2	3	1	2	2	1	0	6	2	3	2	0	0	2	1	6	6	4	5	1	2	2	3	3	3	3	3	8	0	2	3	4	1	43.15833333	5.268333333	52.4925	6.166666667	1.36225	3.976190476	7.25	3.7075
2-1	南紫薯008	Nanzishu008	南充市农科院	Nanchong Academy of Agricultural Sciences	106.07569	30.800687	6	4	1	1	2	4	5	1	1	5	1	2	2	1	0	2	1	1	1	1	4	2	4	2	2	2	3	5	3	8	9	10	9	10	3	43.92916667	5.2025	40.31166667	3.333333333	1.889166667	2.823412698	6.25	3.4875
3-5	齐宁18	QN18	济宁市农科院	Shandong Jining Academy of Agricultural Sciences	116.350408	39.963295	2	4	0	0	0	2	5	1	0	4	0	0	0	0	0	2	1	1	1	2	2	1	2	2	2	2	4	2	1	9	5	1	9	1	2	43.6625	5.158333333	35.52833333	4.166666667	1.314416667	3.313888889	8.5	3.74
3-4	绵紫薯15号	MianzishuNo15	绵阳市农科院	Mianyang Academy of Agricultural Sciences	104.821445	31.386874	1	6	2	4	2	3	1	0	0	6	2	4	3	0	0	2	1	4	4	3	3	1	2	2	1	3	3	1	3	10	0	1	10	1	4	44.19583333	4.744166667	37.26166667	7	1.266666667	2.666666667	5.25	2.04125
3-3	广薯25	Guangshu25	广东省农科院	Guangdong Academy of Agricultural Sciences	113.352513	23.146171	2	6	1	3	1	2	4	1	0	6	2	3	1	0	0	2	2	1	1	3	2	1	2	3	1	2	5	2	3	8	6	3	5	4	3	47.20555556	4.956666667	41.33583333	#DIV/0!	1.131111111	3.801587302	8	1.938333333
3-2	南薯022	Nanshu022	南充市农科院	Nanchong Academy of Agricultural Sciences	106.07569	30.800687	1	4	0	0	0	1	3	1	0	4	0	0	0	0	0	2	1	5	5	5	5	2	2	3	2	2	3	4	1	3	0	7	7	0	0	42.79583333	5.855833333	44.60208333	6.833333333	1.588333333	3.108333333	8.75	6.01375
3-1	湛薯16	Zhanshu16	湛江市农科院	Zhanjiang Academy of Agricultural Sciences	110.280893	21.261525	6	4	0	0	0	4	5	1	1	5	1	2	2	1	0	2	1	6	1	2	2	3	3	1	1	2	4	2	2	6	0	9	4	5	4	44.44583333	5.650833333	24.0225	5.5	0.954166667	4.325	9.75	4.45875
4-5	齐宁37	Qining37	济宁市农科院	Shandong Jining Academy of Agricultural Sciences	116.350408	39.963295	1	3	0	0	0	2	2	0	1	3	0	0	0	0	1	2	1	1	1	3	2	2	2	2	3	2	3	0	2	9	7	3	4	2	4	42.16111111	5.786666667	38.35444444	6.666666667	1.243	3.841666667	7.666666667	5.876666667
4-4	绵南薯10号	MiannanshuNo10	绵阳市农科院	Mianyang Academy of Agricultural Sciences	104.821445	31.386874	1	5	1	1	2	1	3	0	0	5	0	0	0	0	0	2	1	5	5	4	2	2	2	2	3	2	6	1	3	8	0	2	1	0	0	38.94166667	6.034166667	47.82291667	6.5	1.685	2.554166667	7.75	3.495
4-3	济薯34	Jishu34	山东省农科院	Shandong Academy of Agricultural Sciences	117.078819	36.706595	6	6	2	4	2	4	5	0	0	6	2	5	2	0	0	2	1	1	1	1	1	2	2	3	2	3	5	3	3	8	6	4	5	4	1	45.94583333	5.206666667	30.20333333	7.333333333	1.131666667	2.375	3.75	3.9925
4-2	南薯88	Nanshu88	南充市农科院	Nanchong Academy of Agricultural Sciences	106.07569	30.800687	1	4	1	1	1	1	3	1	1	5	1	1	1	0	0	1	4	5	1	1	1	2	2	2	4	2	4	0	2	6	2	3	3	0	0	42.87083333	5.095	54.40083333	4	1.9775	3.4	9.5	5.90875
4-1	湛紫薯2号	ZhanzishuNo2	湛江市农科院	Zhanjiang Academy of Agricultural Sciences	110.280893	21.261525	1	3	0	0	0	2	4	1	1	4	0	0	0	0	0	2	2	6	6	3	3	1	2	1	2	2	3	0	2	10	0	9	9	0	0	43.1125	6.665833333	51.17833333	7.166666667	1.800833333	3.519444444	7.5	4.365
5-5	齐宁19	Qining19	济宁市农科院	Shandong Jining Academy of Agricultural Sciences	116.350408	39.963295	1	4	0	0	0	2	5	1	1	4	0	0	0	0	0	2	1	1	1	3	2	2	2	1	2	3	2	0	1	8	0	2	2	0	0	50.17083333	4.2475	37.90375	4.833333333	1.083333333	3.28125	7.75	5.65125
5-4	湛薯271	Zhanshu271	湛江市农科院	Zhanjiang Academy of Agricultural Sciences	110.280893	21.261525	1	4	0	0	0	1	1	1	1	5	0	0	0	0	1	2	1	6	4	4	2	3	3	2	3	3	4	3	3	8	6	3	5	2	4	45.68333333	5.33	50.61666667	#DIV/0!	1.186666667	3.166666667	9	2.995
5-3	齐宁601	Qining601	济宁市农科院	Shandong Jining Academy of Agricultural Sciences	116.350408	39.963295	1	3	0	0	0	1	1	1	0	3	0	0	0	0	0	2	1	4	4	4	2	2	2	2	2	2	3	0	2	4	0	3	4	0	0	41.38333333	5.333333333	28.79625	5.166666667	0.9725	3.333928571	7.25	3.7575
5-2	秦薯14112	Qinshu14112	宝鸡市农科所	Baoji Academy of Agricultural Sciences	107.61988	34.440324	2	3	0	0	0	2	3	1	1	3	0	0	0	0	1	2	1	4	4	4	4	2	2	1	3	3	4	2	3	5	9	1	9	1	4	44.425	5.415	59.78166667	#DIV/0!	1.73	3	8	2.03
5-1	济薯26	Jishu26	山东省农科院	Shandong Academy of Agricultural Sciences	117.078819	36.706595	1	3	1	1	1	1	5	1	1	4	0	0	0	0	0	2	1	4	4	4	2	2	2	3	2	2	2	0	2	9	0	3	3	0	0	43.02083333	4.539166667	35.90083333	6.833333333	1.437	2.651388889	8.75	4.28375
6-5	漯紫薯1号	LuozishuNo1	漯河市农科院	Luohe Academy of Agricultural Sciences	114.012197	33.583606	1	4	0	0	0	1	4	1	1	4	1	1	2	0	1	2	4	5	5	4	3	2	3	2	1	3	2	2	3	10	0	9	9	10	2	45.91666667	6.684166667	58.00541667	3.333333333	2.280833333	2.204861111	7	3.23225
6-4	胜南	Shengnan	四川省农科院	Sichuan Academy of Agricultural Sciences	104.107442	30.624357	1	4	0	0	0	2	5	1	2	3	0	0	0	0	1	2	1	1	1	3	1	2	5	1	3	3	1	1	3	2	6	2	2	0	0	42.97916667	6.380833333	39.92708333	4.333333333	1.294166667	2.379166667	8	4.2925
6-3	齐徐37	Qixu37	济宁市农科院	Shandong Jining Academy of Agricultural Sciences	116.350408	39.963295	2	3	0	0	0	1	5	0	1	3	0	0	0	0	1	1	1	1	1	2	2	3	1	1	2	1	5	0	1	6	0	1	1	0	0	43.80416667	5.804166667	41.65458333	5.666666667	1.520833333	2.701388889	7.5	4.0325
6-2	秦紫薯2号	QinzishuNo2	宝鸡市农科所	Baoji Academy of Agricultural Sciences	107.61988	34.440324	2	6	1	1	1	1	4	0	1	4	1	1	1	0	0	2	1	4	4	3	2	3	2	3	2	2	4	2	3	10	0	10	10	8	4	47.14444444	5.584166667	39.99791667	6	1.595666667	3.26875	8.5	3.93625
6-1	湛薯12	Zhanshu12	湛江市农科院	Zhanjiang Academy of Agricultural Sciences	110.280893	21.261525	1	6	2	3	2	1	1	0	1	6	2	3	2	0	1	2	1	4	4	4	3	3	2	2	4	2	3	1	3	8	0	2	2	0	0	45.16666667	6.06	31.67958333	5.166666667	1.395	4.243055556	8.75	3.66
7-5	鄂菜薯3号	EcaishuNo3	湖北省农科院	Hubei Academy of Agricultural Sciences	114.32593	30.481813	2	4	0	0	0	1	1	1	0	4	0	0	0	1	0	2	1	1	1	1	1	2	1	2	2	2	4	4	2	4	0	1	1	0	0	34.36666667	5.4025	29.81791667	7.166666667	1.0025	3.691666667	7.5	6.70625
7-4	冀薯65	Jishu65	河北省农科院	Hebei Academy of Agricultural Sciences	114.447653	38.058149	2	3	0	0	0	2	5	0	0	3	0	0	0	0	0	2	1	1	1	3	2	2	2	2	3	2	5	3	2	8	6	1	1	0	0	49.00833333	5.540833333	54.75666667	5.444444444	1.229	4.358585859	6.333333333	4.11
7-3	万薯10号	WanNo10	重庆三峡农业科学院	Chongqing Three Gorges Academy of Agricultural Sciences	108.395117	30.762285	3	3	0	0	0	3	4	1	0	3	0	0	0	0	0	1	1	1	1	1	2	3	2	2	2	2	4	4	1	9	6	6	5	2	1	39.42916667	6.053333333	37.87208333	5.333333333	1.088583333	3.241477273	9.5	4.63
7-2	齐宁608	Qining608	济宁市农科院	Shandong Jining Academy of Agricultural Sciences	116.350408	39.963295	2	6	2	2	2	2	2	0	2	6	2	3	2	0	2	2	1	1	1	2	2	3	2	2	2	2	5	0	1	8	6	3	4	3	1	45.00833333	4.609166667	45.79625	4	1.985	2.916666667	4	3.35625
7-1	湘薯203	Xiang203	湖南省农科院	Hunan Academy of Agricultural Sciences	113.08703	28.202149	2	4	2	2	2	2	2	0	1	3	1	2	2	0	0	2	1	1	1	1	2	3	2	2	3	2	3	1	3	6	5	1	1	0	0	42.80416667	6.799166667	38.42166667	6	1.230833333	4.295138889	8.25	6.42125
8-5	鄂薯19号	EshuNo19	湖北省农科院	Hubei Academy of Agricultural Sciences	114.32593	30.481813	1	4	0	0	0	2	3	1	1	4	1	1	1	0	1	2	1	4	4	4	3	1	1	2	3	1	1	3	2	10	0	6	9	10	4	40.55416667	5.091666667	39.14666667	4	1.633333333	5.464285714	6.75	5.051666667
8-4	齐宁21	Qining21	济宁市农科院	Shandong Jining Academy of Agricultural Sciences	116.350408	39.963295	1	5	1	1	1	1	4	1	0	3	1	1	1	0	2	1	1	1	1	3	2	2	2	2	2	3	4	0	2	4	0	3	3	5	2	42.05833333	5.349166667	44.20583333	7.5	1.469333333	3.767857143	5.5	4.885
8-3	冀紫薯2号	JizishuNo2	河北省农科院	Hebei Academy of Agricultural Sciences	114.447653	38.058149	1	6	1	3	1	1	3	0	0	6	2	3	2	0	0	2	1	4	1	3	2	1	2	1	2	2	1	0	2	9	0	10	10	1	4	41.26666667	3.313333333	53.675	#DIV/0!	2.043333333	2.9375	6.5	1.77
8-2	湛薯407	Zhanshu407	湛江市农科院	Zhanjiang Academy of Agricultural Sciences	110.280893	21.261525	1	4	1	2	2	2	4	0	0	5	1	2	1	0	0	1	1	1	1	3	2	2	2	2	2	2	4	0	2	3	0	1	1	0	0	44.94208333	5.751666667	47.16416667	4	1.724166667	2.730555556	8	3.55625
8-1	湛紫薯3号	ZhanzishuNo3	湛江市农科院	Zhanjiang Academy of Agricultural Sciences	110.280893	21.261525	1	3	0	0	0	2	5	1	0	3	0	0	0	0	0	2	1	1	1	1	1	1	2	1	2	2	3	0	1	9	0	2	10	9	4	46.7125	6.180833333	38.07875	5.666666667	1.378333333	5.370833333	9.75	5.395
9-5	苏薯25	Sushu25	江苏省农科院	Jiangsu Academy of Agricultural Sciences	106.07569	30.800687	5	6	1	3	2	6	4	0	0	6	2	3	2	0	0	2	2	6	1	3	3	2	2	2	2	2	8	3	1	9	5	7	5	1	4	50.4	4.831666667	29.84375	8.833333333	1.146666667	3.241071429	6	5.331666667
9-4	齐宁26	Qining26	济宁市农科院	Shandong Jining Academy of Agricultural Sciences	116.350408	39.963295	2	4	0	0	0	2	4	0	2	3	0	0	0	0	2	1	1	1	1	3	4	2	5	2	2	3	3	0	2	9	7	2	2	0	0	45.91666667	5.1325	35.89	4.666666667	1.314166667	4.616666667	10	5.335
9-3	冀薯98	Jishu98	河北省农科院	Hebei Academy of Agricultural Sciences	114.447653	38.058149	1	4	1	2	1	2	3	1	1	5	1	1	2	1	1	2	3	5	5	4	5	1	2	2	4	1	1	0	2	8	0	2	2	0	0	40.525	5.925	44.38958333	7	1.811666667	4.053571429	7.25	3.69125
9-2	15088	15088	不详	NA	NA	NA	1	3	1	1	1	1	1	1	1	3	1	1	1	0	0	2	1	5	5	5	5	1	2	2	2	2	6	3	2	6	0	4	5	2	3	42.47916667	5.290833333	49.15666667	3	2.25275	4.43452381	6.75	3.39375
9-1	湘紫910	Xiangzi910	湖南省农科院	Hunan Academy of Agricultural Sciences	113.08703	28.202149	1	4	1	1	1	1	1	1	0	4	1	1	1	0	0	2	1	1	1	1	1	3	1	2	4	3	4	0	2	10	0	10	10	9	2	44.27083333	5.084166667	42.23375	4.5	1.495833333	3.242559524	7.75	5.055
10-5	宁C2-6	NingC2-6	江苏省农科院	Jiangsu Academy of Agricultural Sciences	106.07569	30.800687	2	4	0	0	0	2	4	0	2	3	0	0	0	0	2	2	1	1	1	3	1	1	1	1	4	1	3	0	2	8	6	2	2	0	0	43.85833333	4.928333333	41.32458333	5.333333333	1.595833333	5.504761905	7	6.635
10-4	商薯19	Shangshu19	商丘市农科院	Shangqiu Academy of Agricultural Sciences	115.691507	34.440584	6	4	1	2	2	4	5	1	1	4	1	3	2	0	1	2	1	1	1	1	1	2	2	2	2	2	6	0	1	8	0	1	2	0	0	47.69583333	6.086666667	48.44625	4.333333333	1.615833333	4.357575758	9.5	7.52375
10-3	苏薯14	Sushu14	江苏省农科院	Jiangsu Academy of Agricultural Sciences	106.07569	30.800687	2	5	0	0	0	2	3	0	0	5	0	0	0	0	0	1	2	1	1	1	2	2	2	2	3	1	5	0	2	8	6	3	3	4	2	44.63333333	5.1425	35.27375	4.333333333	1.106666667	5.395833333	8.75	6.45125
10-2	广薯87	Guangshu87	广东省农科院	Guangdong Academy of Agricultural Sciences	113.352513	23.146171	2	6	2	4	2	2	3	1	1	6	1	3	2	0	0	2	2	1	1	3	2	1	2	2	3	1	2	0	2	8	0	3	5	3	1	47.72083333	5.334166667	27.83916667	6.833333333	0.983333333	5.383333333	7.25	5.4525
10-1	湘薯19号	XiangshuNo19	湖南省农科院	Hunan Academy of Agricultural Sciences	113.08703	28.202149	2	6	2	3	2	2	4	0	1	6	1	2	2	1	0	2	2	3	3	5	5	1	6	2	2	2	4	3	2	3	4	3	3	0	0	46.58333333	6.0125	48.53041667	3	1.649166667	2.574404762	7.5	3.2475
11-5	宁紫薯6号	QizishuNo6	江苏省农科院	Jiangsu Academy of Agricultural Sciences	106.07569	30.800687	1	4	1	1	3	1	2	0	1	4	1	1	2	0	0	2	1	1	1	3	1	1	3	2	2	3	5	0	1	10	0	10	9	0	0	42.725	5.011666667	40.56333333	6.333333333	1.444166667	2.678571429	6.75	6.5925
11-4	济薯29	Jishu29	山东省农科院	Shandong Academy of Agricultural Sciences	117.078819	36.706595	2	6	1	4	2	4	5	0	0	6	2	5	2	0	0	2	1	1	1	3	2	2	2	2	2	2	4	3	1	8	0	4	5	4	2	50.91666667	5.511666667	39.23	#DIV/0!	1.656666667	4.916666667	5	4.5275
11-3	冀薯982	Jishu982	河北省农科院	Hebei Academy of Agricultural Sciences	114.447653	38.058149	1	5	1	1	1	1	3	1	1	5	1	2	1	1	1	2	1	1	1	4	1	1	1	2	2	3	2	3	3	8	0	3	2	0	0	45.66666667	4.94	46.27333333	#DIV/0!	1.955	3.5	6.5	3.1275
11-2	冀粉2号	JifenNo2	河北省农科院	Hebei Academy of Agricultural Sciences	114.447653	38.058149	1	6	2	2	2	2	3	0	0	6	2	4	2	0	0	2	3	4	4	4	4	2	2	2	1	2	1	4	3	8	0	3	3	0	0	45.98333333	4.9675	47.43791667	6	1.36	2.144345238	7.75	4.4325
11-1	广薯18-10	Guangshu18-10	广东省农科院	Guangdong Academy of Agricultural Sciences	113.352513	23.146171	1	6	1	3	2	2	1	0	0	6	2	3	2	0	0	2	1	1	1	3	2	1	1	3	2	2	6	1	2	3	4	4	4	5	4	39.71666667	4.165555556	24.17277778	1.666666667	1.054444444	5.833333333	5.333333333	4.2
12-5	苏薯9号	SushuNo9	江苏省农科院	Jiangsu Academy of Agricultural Sciences	106.07569	30.800687	1	6	2	3	2	1	1	1	0	5	2	2	3	1	0	2	1	1	1	1	2	3	2	1	2	2	2	4	1	8	2	3	2	0	0	43.34166667	7.441666667	38.475	#DIV/0!	1.241666667	3.178571429	8.5	3.7975
12-4	阜甜1号	FutianNo1	阜阳市农科院	Fuyang Academy of Agricultural Sciences	115.802553	32.928577	1	4	0	0	0	1	5	1	0	4	0	0	0	0	0	2	1	1	1	1	3	4	1	3	2	2	5	0	3	8	3	4	4	5	4	40.25416667	5.160833333	41.42458333	6.833333333	1.46	5.692857143	8.25	7.3675
12-3	万薯9号	WanshuNo9	重庆三峡农业科学院	Chongqing Three Gorges Academy of Agricultural Sciences	108.395117	30.762285	2	4	1	2	1	2	4	0	1	4	1	2	2	0	1	2	1	1	1	1	1	1	1	2	4	2	4	0	1	6	0	2	2	0	0	45.90416667	5.551666667	48.50541667	4.166666667	1.611666667	2.99375	7	3.65375
12-2	湛薯18	Zhan18	湛江市农科院	Zhanjiang Academy of Agricultural Sciences	110.280893	21.261525	2	4	0	0	0	1	5	1	2	4	0	0	0	0	2	2	1	1	1	1	1	1	1	2	1	2	7	0	1	8	0	3	3	0	0	44.55	6.325833333	35.38541667	5.166666667	1.266666667	4.786111111	9.25	6.2425
12-1	秦薯121828	Qinshu121828	宝鸡市农科所	Baoji Academy of Agricultural Sciences	107.61988	34.440324	2	4	1	2	1	2	2	0	1	4	2	3	1	0	1	2	1	1	1	3	1	4	1	2	3	2	5	0	2	8	3	2	2	0	0	47.40416667	6.121666667	73.38875	5.333333333	1.92	3.436111111	7.75	3.88
13-5	宁B73-8	NingB73-8	江苏省农科院	Jiangsu Academy of Agricultural Sciences	106.07569	30.800687	2	5	0	0	0	2	1	1	0	5	0	0	0	0	0	2	2	6	4	4	2	1	2	3	3	1	3	0	2	6	0	3	3	0	0	53.76666667	5.366666667	43.08791667	4.5	2.1225	4.558333333	9	4.49125
13-4	运薯682	Yunshu682	山西农业大学	Shanxi Agricultural University	112.584027	37.423011	2	5	1	1	1	2	5	1	0	5	1	1	1	0	0	2	2	5	5	3	3	1	2	2	3	2	3	4	1	6	7	7	5	0	0	43.55833333	5.159166667	44.57583333	5.5	1.982666667	4.79375	7.75	4.51125
13-3	徐薯S1-60	XushuS1-60	徐州甘薯中心	Xuzhou Center of Sweet Potato	117.297675	34.278275	2	4	0	0	0	2	3	0	0	4	1	2	1	1	0	2	1	1	1	1	2	2	2	2	3	1	4	3	3	10	8	2	1	2	4	47.89166667	6.495	46.0675	#DIV/0!	1.481666667	3.208333333	8	2.74
13-2	万紫薯56	Wanzishu56	重庆三峡农业科学院	Chongqing Three Gorges Academy of Agricultural Sciences	108.395117	30.762285	2	4	1	3	2	2	4	1	2	4	2	3	2	1	2	2	2	5	5	4	3	1	2	3	3	1	8	1	2	10	9	9	9	1	4	46.98333333	5.165	35.925	#DIV/0!	1.588333333	2.333333333	4.5	3.2875
13-1	秦薯10号	QinshuNo10	宝鸡市农科所	Baoji Academy of Agricultural Sciences	107.61988	34.440324	1	6	1	2	2	2	4	1	0	6	2	3	2	0	0	2	2	6	2	3	2	1	2	2	1	2	5	0	3	9	0	2	2	0	0	50.025	6.826666667	63.07083333	4.666666667	1.910833333	2.729166667	6.75	2.76
14-5	苏薯33	Sushu33	江苏省农科院	Jiangsu Academy of Agricultural Sciences	106.07569	30.800687	1	6	2	3	3	1	4	0	1	6	2	3	2	0	1	2	1	1	1	1	1	1	2	2	4	2	5	0	1	6	7	1	5	1	4	43.89111111	4.765833333	52.20666667	4.166666667	1.81	2.998106061	7.75	8.21875
14-4	绵紫薯9号	MianzishuNo9	绵阳市农科院	Mianyang Academy of Agricultural Sciences	104.821445	31.386874	1	6	2	4	2	2	4	0	0	6	2	3	2	0	0	2	1	1	1	1	1	1	2	2	2	1	5	0	1	9	0	1	9	0	0	43.6625	4.804166667	45.00625	5.166666667	1.470833333	3.533333333	9.333333333	4.49
14-3	渝紫薯7号	YuzishuNo7	西南大学	Southwest University	106.422968	29.821737	2	6	2	3	2	2	5	1	0	4	2	3	1	0	0	2	1	1	1	1	1	1	2	2	2	3	3	0	1	10	0	9	10	9	4	49.69166667	5.566666667	45.79083333	#DIV/0!	1.345	1.933333333	5.5	2.0525
14-2	万薯6号	WanshuNo6	重庆三峡农业科学院	Chongqing Three Gorges Academy of Agricultural Sciences	108.395117	30.762285	1	4	1	1	1	2	5	0	0	3	2	3	1	0	0	2	1	1	1	1	3	1	2	2	2	3	8	3	2	10	0	1	2	0	0	41.98333333	5.836666667	44.31416667	#DIV/0!	1.073333333	2.4	6	2.4275
14-1	秦薯7号	QinshuNo7	宝鸡市农科所	Baoji Academy of Agricultural Sciences	107.61988	34.440324																										3	2	1	3	3	0	2	5	4	2	#DIV/0!	#DIV/0!	#DIV/0!	#DIV/0!	#DIV/0!	4	1	0.215
15-5	宁紫薯3号	NingzishuNo3	江苏省农科院	Jiangsu Academy of Agricultural Sciences	106.07569	30.800687	1	3	1	1	1	1	1	1	1	3	1	1	1	1	0	2	3	5	5	5	4	1	2	3	2	1	8	1	2	9	0	9	9	2	4	45.36666667	5.840833333	61.21916667	6	2.020666667	2.722222222	7	4.128333333
15-4	烟薯25	Yanshu25	烟台市农科院	Yantai Academy of Agricultural Sciences	121.277309	37.483758	3	4	0	0	0	4	1	0	1	3	1	2	3	0	0	2	1	1	1	1	1	1	2	2	4	2	4	2	3	6	9	3	5	0	0	44.4	5.228333333	34.81125	5.833333333	1.514166667	3.638392857	6.5	4.39875
15-3	南紫薯020	Nanzishu020	南充市农科院	Nanchong Academy of Agricultural Sciences	106.07569	30.800687	2	6	2	3	2	2	2	0	1	6	2	3	2	0	2	2	1	1	1	1	1	1	2	2	3	2	3	0	1	8	0	9	9	1	4	48.15416667	6.151666667	47.16708333	6	1.679166667	5.148809524	8.5	6.26375
15-2	万薯5号	WanshuNo5	重庆三峡农业科学院	Chongqing Three Gorges Academy of Agricultural Sciences	108.395117	30.762285	4	4	1	1	1	3	5	1	1	3	1	1	1	1	1	1	1	4	4	2	2	2	2	3	3	3	1	3	2	8	0	2	2	0	0	45.36666667	6.245	50.7175	#DIV/0!	1.97	2.9	6.5	3.2025
15-1	济薯33	Jishu33	山东省农科院	Shandong Academy of Agricultural Sciences	117.078819	36.706595	2	4	1	1	1	2	5	0	1	5	1	1	1	0	1	2	1	4	5	3	1	1	2	2	2	2	4	3	2	8	6	3	5	4	1	45.8375	4.5175	41.69791667	6.666666667	1.759166667	3.597222222	9	7.435
16-5	苏薯22	Sushu22	江苏省农科院	Jiangsu Academy of Agricultural Sciences	106.07569	30.800687	1	3	0	0	0	2	4	0	1	5	1	1	1	0	0	1	1	1	1	3	1	2	1	2	3	1	5	3	2	5	6	2	4	2	1	45.89444444	5.06	41.48666667	6.333333333	1.4975	4.296428571	8	6.638333333
16-4	苏薯16	Sushu16	江苏省农科院	Jiangsu Academy of Agricultural Sciences	106.07569	30.800687	1	3	0	0	0	1	1	0	0	3	0	0	0	0	0	2	1	1	1	1	1	2	1	2	3	1	3	4	2	8	7	7	7	0	0	47.8625	6.345	38.755	4.333333333	1.589166667	5.392857143	7	5.94
16-3	齐宁17	Qining17	济宁市农科院	Shandong Jining Academy of Agricultural Sciences	116.350408	39.963295	1	3	1	1	1	1	1	0	0	4	0	0	0	0	0	2	2	3	3	1	1	2	1	2	1	3	3	1	2	8	0	2	2	0	0	46.5	5.624166667	52.21666667	5	1.515	2.35952381	6	1.80875
16-2	绵渝紫11号	MianyuziNo11	绵阳市农科院	Mianyang Academy of Agricultural Sciences	104.821445	31.386874	1	4	0	0	0	1	4	0	0	3	0	0	0	0	0	2	1	1	1	3	1	2	1	3	3	3	4	0	2	9	0	1	9	1	1	45.08333333	5.488333333	54.1025	7	1.566666667	2.718253968	8	2.305
16-1	绵薯22号	MianshuNo22	绵阳市农科院	Mianyang Academy of Agricultural Sciences	104.821445	31.386874	2	5	0	0	0	2	5	0	0	3	1	1	1	0	0	2	1	4	4	4	4	2	2	2	2	1	2	3	2	8	6	4	5	0	0	39.81666667	5.766666667	42.44416667	#DIV/0!	1.096666667	5.083333333	6.5	3.0325
17-5	宁紫薯10号	NingzishuNo10	江苏省农科院	Jiangsu Academy of Agricultural Sciences	106.07569	30.800687	2	6	2	3	2	2	4	0	1	6	2	3	2	0	1	2	1	6	6	4	2	1	2	2	3	2	1	0	2	10	0	10	10	0	0	42.59166667	5.109166667	49.00166667	6.333333333	1.495	3.141666667	7	4.39375
17-4	宁紫薯1号	NingzishuNo1	江苏省农科院	Jiangsu Academy of Agricultural Sciences	106.07569	30.800687	1	4	1	1	2	1	1	1	0	6	1	1	1	1	0	2	2	3	3	1	1	1	2	3	2	2	3	2	3	10	0	9	9	1	1	45.84583333	5.29	46.71333333	4.833333333	1.793333333	3.645454545	7.666666667	2.785
17-3	宁紫薯2号	NingzishuNo2	江苏省农科院	Jiangsu Academy of Agricultural Sciences	106.07569	30.800687	6	4	0	0	0	5	5	1	1	4	1	1	1	0	1	2	1	1	1	1	4	1	3	2	3	1	4	4	3	10	0	10	10	0	0	43.74166667	5.8	36.94208333	4.666666667	1.481666667	5.244047619	9.25	4.34375
17-2	冀粉1号	JifenNo1	河北省农科院	Hebei Academy of Agricultural Sciences	114.447653	38.058149	1	4	1	2	1	1	4	1	1	3	1	2	1	0	1	2	1	1	1	3	2	2	1	2	2	2	5	3	3	8	6	2	2	0	0	46.9875	5.9025	61.01583333	5.166666667	2.531833333	4.163888889	8.75	5.01875
17-1	川薯218	Chuanshu218	四川省农科院	Sichuan Academy of Agricultural Sciences	104.107442	30.624357	1	6	1	3	2	1	1	1	0	4	1	2	2	0	1	2	2	2	1	5	5	1	2	2	2	2	6	0	1	8	0	3	3	0	0	48.825	6.108333333	31.13416667	6.166666667	1.508416667	3.672619048	5.25	4.3075
18-5	运薯657	Yunshu657	山西农业大学	Shanxi Agricultural University	112.584027	37.423011	1	4	0	0	0	2	5	1	0	5	0	0	0	1	0	2	2	1	1	3	2	1	2	2	1	3	4	0	3	8	0	1	1	0	0	48.34833333	6.224166667	49.50208333	5.166666667	1.259166667	3.544444444	7.666666667	3.263333333
18-4	运薯655	Yunshu655	山西农业大学	Shanxi Agricultural University	112.584027	37.423011	1	4	1	1	1	1	1	1	2	3	0	0	0	0	2	2	2	1	1	1	1	1	2	3	3	2	5	4	3	3	6	7	5	0	0	42.8125	5.016666667	52.32208333	3.5	2.0175	3.333333333	8.25	2.60875
18-3	苏薯28	Sushu28	江苏省农科院	Jiangsu Academy of Agricultural Sciences	106.07569	30.800687	1	4	1	2	2	1	4	0	1	6	2	3	1	0	1	2	3	5	5	4	2	1	2	3	3	2	3	0	2	9	0	1	1	0	0	46.15833333	5.485833333	47.44083333	5.333333333	1.3825	3.008333333	9	8.33375
18-2	皖苏4723	WS4723	安徽省农科院	Anhui Academy of Agricultural Sciences	117.246019	31.88812	1	4	0	0	0	2	3	1	0	4	1	1	2	0	0	1	1	4	4	3	3	1	2	2	2	3	4	0	2	10	0	9	9	1	4	41.6625	4.523333333	50.90708333	5.166666667	1.4875	3.066666667	7.75	5.8325
18-1	川薯294	Chuanshu294	四川省农科院	Sichuan Academy of Agricultural Sciences	104.107442	30.624357	4	4	0	0	0	3	4	1	0	4	0	0	0	0	0	2	1	1	1	3	3	3	3	2	2	2	2	0	3	4	0	3	3	0	0	43.75833333	6.2825	37.32	4.666666667	1.3125	4.327777778	9.5	3.225
19-5	衢薯2号	QushuNo2	不详	NA	NA	NA	1	4	1	2	1	1	4	1	0	4	1	2	2	0	0	2	2	2	2	4	3	1	2	2	2	3	8	0	2	8	0	2	4	3	4	46.4875	6.058333333	41.48958333	5.666666667	1.459166667	3.345238095	5	1.46025
19-4	运薯678	Yunshu678	山西农业大学	Shanxi Agricultural University	112.584027	37.423011	1	4	1	2	2	2	4	0	1	4	1	1	1	0	0	2	2	6	6	4	4	1	3	3	1	3	3	2	2	9	8	2	1	0	0	44.37916667	5.08	43.67458333	5	2.192583333	2.580952381	7	4.7525
19-3	运薯17-2	Yunshu17-2	山西农业大学	Shanxi Agricultural University	112.584027	37.423011	2	4	1	1	1	2	4	1	1	5	1	1	2	0	1	1	1	4	4	4	1	1	2	2	2	2	4	2	3	10	0	3	5	4	4	41.98333333	3.886666667	86.04083333		2.833333333	2.666666667	8	0.58
19-2	冀元1号	JiyuanNo1	河北省大名县农业技术推广中心	Agricultural Technology Extension Center of Daming County, Hebei Province	115.175931	36.284051	1	3	1	1	1	3	3	1	0	3	1	1	1	0	0	2	1	4	4	4	2	1	1	2	3	2	3	3	3	3	0	3	3	0	0	42.275	5.776666667	41.52958333	3.833333333	1.873333333	4.303571429	8.25	5.01875
19-1	鄂菜薯5号	EcaishuNo5	湖北省农科院	Hubei Academy of Agricultural Sciences	114.32593	30.481813	1	3	0	0	0	2	2	0	1	4	1	1	1	0	1	2	1	1	1	3	1	2	2	1	2	2	8	3	2	3	2	2	2	3	4	38.925	6.946666667	43.98333333	#DIV/0!	1.445	2.75	5	2.3475
20-5	鄂紫薯13号	EzishuNo13	湖北省农科院	Hubei Academy of Agricultural Sciences	114.32593	30.481813	1	6	1	3	3	1	5	1	1	3	2	2	2	0	1	2	1	1	1	3	2	1	1	1	3	3	3	5	1	10	0	1	10	9	2	44.45833333	6.068333333	59.855	#DIV/0!	2.21	2.4	6.5	4.6325
20-4	龙紫薯9号	LongzishuNo9	龙岩市农科院	Longyan Academy of Agricultural Sciences	117.013811	25.106068	1	4	2	1	2	1	4	1	1	4	2	2	2	1	0	2	1	4	1	2	3	2	1	3	2	3	5	4	3	10	0	9	9	10	1	40.64583333	5.841666667	34.97375	3.833333333	1.445833333	3.027083333	7.25	4.545
20-3	皖苏178	Wansu178	安徽省农科院	Anhui Academy of Agricultural Sciences	117.246019	31.88812	1	6	2	2	2	2	2	1	0	6	2	2	2	0	0	2	1	6	4	3	4	1	2	2	3	2	3	0	2	6	9	1	1	0	0	45.675	6.756666667	42.24791667	5.333333333	1.311666667	2.875	6.75	3.09
20-2	川薯231	Chuanshu231	四川省农科院	Sichuan Academy of Agricultural Sciences	104.107442	30.624357	1	4	1	1	1	1	4	1	0	4	1	3	1	0	1	2	1	1	1	1	1	3	2	1	2	3	6	0	2	6	4	2	1	2	1	44.72083333	7.096666667	53.24666667	6	1.339166667	3.638888889	8	2.48875
20-1	绵渝紫12号	MianyuziNo12	绵阳市农科院	Mianyang Academy of Agricultural Sciences	104.821445	31.386874	1	4	1	1	1	2	1	0	1	4	1	2	1	0	2	2	1	1	1	3	2	2	2	3	2	2	3	0	3	8	9	9	9	1	4	40.42083333	5.044166667	43.47333333	5.833333333	2.30575	3.368055556	5.75	3.0025
21-5	苏薯29	Sushu29	江苏省农科院	Jiangsu Academy of Agricultural Sciences	106.07569	30.800687	2	3	1	1	1	2	4	1	1	3	1	2	1	0	0	1	1	1	1	3	2	1	2	2	1	2	2	4	3	9	0	2	2	0	0	49.17083333	5.805	46.42666667	6.333333333	1.974166667	3.756944444	7.25	4.245
21-4	龙薯14号	Longshu14	龙岩市农科院	Longyan Academy of Agricultural Sciences	117.013811	25.106068	1	3	0	0	0	1	5	0	1	4	0	0	0	0	0	2	2	1	1	1	2	2	2	2	2	2	4	0	1	8	6	2	2	0	0	45.65	7.023333333	39.79958333	6	1.814166667	4.072916667	7.25	5.78125
21-3	渝薯35	Yushu35	西南大学	Southwest University	106.422968	29.821737	2	6	2	2	2	2	4	0	0	6	1	3	1	0	1	2	4	5	5	4	4	2	2	3	4	1	6	0	2	8	0	2	4	9	4	43.97083333	5.726666667	25.62708333	5.333333333	0.965	3.526289683	8	5.015
21-2	漯徐薯9号	LuoxushuNo9	漯河市农科院	Luohe Academy of Agricultural Sciences	114.012197	33.583606	1	4	1	1	1	1	3	1	2	4	1	2	2	0	0	1	1	4	4	4	4	1	2	1	3	2	5	0	3	8	0	2	2	0	0	42.81666667	5.943333333	50.91541667	3.333333333	1.974166667	4.0875	7.5	4.5225
21-1	漯薯16号	LuoshuNo16	漯河市农科院	Luohe Academy of Agricultural Sciences	114.012197	33.583606	2	4	1	2	1	2	4	1	1	4	2	2	2	1	0	2	1	1	1	2	2	2	1	3	3	1	4	0	3	3	6	1	1	0	0	43.57916667	5.128333333	39.11208333	5.333333333	1.806666667	3.241666667	6	3.015
22-5	台湾英沟	Taiwanyinggou	台湾	Taiwan	116.400604	39.894597	1	6	1	3	3	2	3	1	0	6	2	2	2	0	0	2	2	1	1	3	1	1	1	2	2	3	3	1	3	6	0	3	5	3	1	41.59166667	5.525	52.22041667	6.5	1.60125	2.3125	5.5	3.85125
22-4	鄂紫薯2号	EzishuNo2	湖北省农科院	Hubei Academy of Agricultural Sciences	114.32593	30.481813	4	4	1	3	2	3	4	1	1	4	1	2	2	0	0	2	4	5	5	5	5	1	2	2	2	3	6	1	3	10	0	9	8	1	4	45.76666667	5.97	41.24583333	#DIV/0!	1.533333333	1.583333333	5	1.41
22-3	齐宁22	Qining22	济宁市农科院	Shandong Jining Academy of Agricultural Sciences	116.350408	39.963295	1	3	1	1	1	1	3	1	0	3	0	0	0	0	2	2	2	1	1	2	2	1	2	3	2	2	4	0	3	6	0	1	1	0	0	43.31666667	5.305	38.16166667	6.5	1.2935	2.619047619	5	3.265
22-2	漯薯10号	LuoshuNo10	漯河市农科院	Luohe Academy of Agricultural Sciences	114.012197	33.583606	2	4	1	2	1	2	2	0	1	5	1	1	2	0	0	2	1	5	4	4	4	2	2	2	2	2	4	4	3	8	0	2	2	0	0	46.05416667	5.784166667	38.09708333	5.5	1.4175	2.3125	6.25	2.79875
22-1	冀薯7号	JishuNo7	河北省农科院	Hebei Academy of Agricultural Sciences	114.447653	38.058149	1	3	0	0	0	1	1	1	0	4	0	0	0	0	0	2	2	5	4	4	4	2	2	2	2	1	3	3	3	4	0	3	2	0	0	38.4875	5.540833333	38.3475	6	1.326833333	4.463888889	8.75	6.36125
23-5	秦薯1311	Qinshu1311	宝鸡市农科所	Baoji Academy of Agricultural Sciences	107.61988	34.440324	1	6	1	2	1	2	2	0	1	4	1	1	1	0	0	2	1	3	1	3	2	1	2	2	2	2	2	4	2	6	4	4	2	0	0	49.375	6.331666667	72.79166667	5.666666667	2.1265	2.889880952	5.75	3.40375
23-4	漯薯15号	LuoshuNo15	漯河市农科院	Luohe Academy of Agricultural Sciences	114.012197	33.583606	1	4	1	1	1	1	4	1	1	4	2	2	1	0	2	2	1	6	1	3	3	1	2	2	2	1	3	0	3	6	5	1	1	0	0	40.575	4.878333333	38.98666667	4.666666667	1.495666667	4.133333333	5	2.26
23-3	郑红163	Zhenghong163	河南省农科院	Henan Academy of Agricultural Sciences	113.67951	34.788753	1	6	2	4	2	2	5	0	1	6	2	4	2	0	0	2	2	1	1	3	2	2	2	2	3	2	7	3	2	6	0	2	4	5	1	50.5625	5.328333333	30.46666667	6.666666667	1.310666667	4.263888889	6.75	3.81875
23-2	川薯220	Chuanshu220	四川省农科院	Sichuan Academy of Agricultural Sciences	104.107442	30.624357	2	4	1	2	1	2	2	0	0	6	1	2	1	0	0	2	2	1	1	1	1	1	2	1	2	2	8	3	3	6	0	2	2	0	0	48.34166667	7.238333333	38.04416667	5.666666667	1.388583333	3.746527778	8.75	2.77625
23-1	皖A4921	WA4921	安徽省农科院	Anhui Academy of Agricultural Sciences	117.246019	31.88812	4	6	2	4	2	5	5	1	0	6	2	4	2	0	0	2	1	3	3	3	2	1	2	2	3	2	4	0	3	10	0	10	10	1	4	39.94583333	5.173333333	42.61958333	5.5	1.43475	5.7625	9.5	6.74875
24-5	浙紫薯3号	ZhezishuNo3	浙江省农科院	Zhejiang Academy of Agricultural Sciences	120.196809	30.307403	2	3	0	0	0	2	5	0	0	3	0	0	0	0	0	2	1	1	1	3	2	1	2	1	3	2	2	3	1	10	0	10	10	9	1	44.53333333	4.321666667	49.40333333	#DIV/0!	2.173333333	5.533333333	7.5	1.6825
24-4	齐宁551	Qining551	济宁市农科院	Shandong Jining Academy of Agricultural Sciences	116.350408	39.963295	3	3	1	1	2	4	5	1	0	3	1	1	1	0	0	1	1	1	1	3	1	1	2	2	4	2	4	0	1	10	0	9	9	1	3	45.75555556	5.308888889	31.43666667	4	1.6	4.341666667	7	3.658333333
24-3	商紫薯3号	ShangzishuNo3	商丘市农科院	Shangqiu Academy of Agricultural Sciences	115.691507	34.440584	1	6	2	4	2	2	4	0	0	6	2	3	2	0	0	2	2	1	1	1	1	2	1	2	3	2	7	3	3	10	0	10	10	9	1	43.275	4.729166667	40.70375	4.5	1.316666667	3.338888889	8.5	3.745
24-2	川薯221	Chuanshu221	四川省农科院	Sichuan Academy of Agricultural Sciences	104.107442	30.624357	1	3	0	0	0	1	3	1	0	5	1	1	1	0	1	2	1	4	1	4	3	1	2	2	1	2	3	0	3	6	0	3	3	0	0	41.25	5.879166667	48.55	6.166666667	1.163916667	2.602777778	8	3.19625
24-1	冀紫薯3号	JizishuNo3	河北省农科院	Hebei Academy of Agricultural Sciences	114.447653	38.058149	1	4	0	0	0	2	3	0	0	3	0	0	0	0	0	2	1	1	1	1	1	2	2	2	4	3	3	0	2	10	0	10	10	1	3	44.23333333	5.4825	53.55625	4.166666667	1.835833333	2.748511905	5.75	3.18875
25-5	齐宁64	Qining64	济宁市农科院	Shandong Jining Academy of Agricultural Sciences	116.350408	39.963295	2	4	1	2	2	2	5	0	0	4	1	2	2	0	0	2	1	1	1	1	2	2	2	2	2	3	1	2	2	10	0	10	3	0	0	46.875	4.9325	47.9325	6.666666667	1.434416667	3.246527778	6.75	3.2925
25-4	湘薯99	Xiangshu99	湖南省农科院	Hunan Academy of Agricultural Sciences	113.08703	28.202149	2	5	1	1	2	2	5	0	0	3	1	1	3	1	0	2	1	6	4	4	2	1	2	1	3	1	8	0	1	1	0	2	4	2	3	46.15833333	4.91	41.79833333	#DIV/0!	1.456666667	2.5	3	0.69
25-3	商薯21	Shangshu21	商丘市农科院	Shangqiu Academy of Agricultural Sciences	115.691507	34.440584	4	3	0	0	0	2	4	0	0	4	0	0	0	1	0	2	1	1	1	3	1	2	1	1	1	2	3	0	2	8	0	2	2	0	0	44.97083333	5.548333333	33.4925	5.833333333	1.221666667	4.35978836	7.666666667	6.285
25-2	皖苏546	Wansu546	安徽省农科院	Anhui Academy of Agricultural Sciences	117.246019	31.88812	1	6	2	3	2	1	4	1	1	6	2	3	2	0	0	2	2	1	1	1	1	1	2	2	3	2	3	3	2	8	0	1	1	0	0	48.69166667	5.551666667	39.62583333	6.666666667	1.745	3.491666667	8.5	7.52
25-1	漯薯12号	LuoshuNo12	漯河市农科院	Luohe Academy of Agricultural Sciences	114.012197	33.583606	2	4	0	0	0	2	4	1	1	4	1	1	1	0	0	1	1	1	1	1	1	1	2	2	3	3	4	3	2	8	0	1	1	0	0	50.0375	6.379166667	53.29875	5.5	2.074166667	2.074404762	5.25	1.45875
26-5	皖苏610	Wansu610	安徽省农科院	Anhui Academy of Agricultural Sciences	117.246019	31.88812	2	3	0	0	0	2	5	0	0	3	1	1	1	0	0	2	1	1	1	3	2	1	2	3	3	1	2	3	2	3	0	7	4	2	4	43.43333333	5.171666667	38.63416667	5.166666667	2.111333333	2.797619048	5.5	3.3125
26-4	阜紫薯1号	FuzishuNo1	阜阳市农科院	Fuyang Academy of Agricultural Sciences	115.802553	32.928577	1	6	2	3	2	2	3	0	2	6	2	3	2	0	2	2	4	5	5	5	4	2	2	2	3	2	5	1	3	9	8	10	10	9	4	42.14583333	4.704166667	48.34125	5	1.395833333	2.15	6.5	2.93625
26-3	黔薯1号	QianshuNo1	贵州省农科院	Guizhou Academy of Agricultural Sciences	106.660228	26.499412	1	6	2	4	3	2	3	0	0	6	2	4	2	0	0	2	1	5	5	5	5	2	2	3	2	2	3	0	3	8	0	2	4	2	1	48.31111111	4.961111111	47.18611111	3.666666667	1.581111111	3.020833333	5.75	2.266
26-2	漯紫薯5号	LuozishuNo5	漯河市农科院	Luohe Academy of Agricultural Sciences	114.012197	33.583606	1	3	0	0	0	1	5	1	0	3	0	0	0	1	0	2	1	4	4	5	5	2	2	3	2	2	5	4	2	10	0	10	9	1	3	46.3625	6.616666667	47.59625	4	1.753083333	3.225694444	8.75	4.13375
26-1	漯紫薯4号	LuozishuNo4	漯河市农科院	Luohe Academy of Agricultural Sciences	114.012197	33.583606	1	6	2	4	2	2	4	0	0	6	2	4	3	0	0	2	1	1	1	1	2	2	2	2	3	2	3	0	3	10	0	10	10	9	2	46.06666667	5.5175	42.97166667	4.833333333	1.5675	3.017361111	6.75	4.435
27-5	威薯7号	WeishuNo7	威海市农科院	Weihai Academy of Agricultural Sciences	122.117546	37.515504	2	4	2	3	2	2	4	0	0	5	1	2	1	0	0	2	1	4	4	4	2	1	3	1	3	3	3	4	1	8	9	1	1	0	0	43.48888889	6.086666667	55.54555556	4	2.075555556	3.486111111	7	3.2925
27-4	渝薯15	Yushu15	西南大学	Southwest University	106.422968	29.821737	2	4	1	2	2	2	3	1	1	4	1	2	1	1	0	2	1	4	1	1	1	2	2	3	2	2	6	0	2	9	0	2	2	0	0	38.93333333	6.2275	40.70458333	7	1.525833333	2.3125	5	2.77375
27-3	商薯9	Shangshu9	商丘市农科院	Shangqiu Academy of Agricultural Sciences	115.691507	34.440584	6	4	1	1	3	4	5	1	1	5	1	2	3	0	0	2	1	5	5	4	2	2	2	1	3	1	2	1	2	8	9	2	2	0	0	40.07083333	6.004166667	42.42666667	3	1.526666667	3.807407407	9.666666667	4.915
27-2	漯苏薯18号	LuosushuNo18	漯河市农科院	Luohe Academy of Agricultural Sciences	114.012197	33.583606	4	4	2	2	3	6	4	0	0	4	1	2	2	0	0	2	1	1	1	4	2	1	2	3	2	1	5	3	2	8	0	4	5	4	4	44.15416667	5.776666667	35.37041667	7.333333333	1.146666667	5.511111111	9.5	7.73375
27-1	冀薯99	Jishu99	河北省农科院	Hebei Academy of Agricultural Sciences	114.447653	38.058149	1	4	0	0	0	1	3	1	0	4	0	0	0	0	0	2	3	4	4	4	4	2	2	3	2	2	4	1	3	8	0	2	2	0	0	43.06666667	5.056666667	35.82666667	#DIV/0!	1.25	3.238095238	8	3.65
28-5	临紫薯2号	LinzishuNo2	不详	NA	NA	NA	2	6	2	4	3	2	5	0	0	6	2	4	2	0	0	2	2	1	1	1	2	1	2	2	2	3	4	1	2	10	0	10	9	1	4	43.75833333	5.316666667	35.3625	#DIV/0!	1.745	3.75	5	0.96
28-4	阜薯24号	FushuNo24	阜阳市农科院	Fuyang Academy of Agricultural Sciences	115.802553	32.928577	1	4	1	1	2	1	3	1	0	6	2	3	2	0	0	2	1	4	4	4	2	1	2	2	3	2	2	1	1	8	0	2	2	0	0	45.59444444	6.715833333	68.37875	4	1.480833333	2.715277778	7	3.26625
28-3	商薯23	Shangshu23	商丘市农科院	Shangqiu Academy of Agricultural Sciences	115.691507	34.440584	6	6	2	5	2	3	5	0	1	6	2	4	2	0	0	2	1	4	4	5	5	1	2	2	2	2	2	0	2	6	0	3	5	3	1	42.7625	4.98	35.67666667	5.833333333	1.383333333	4.694444444	9	5.45625
28-2	漯薯13号	LuoshuNo13	漯河市农科院	Luohe Academy of Agricultural Sciences	114.012197	33.583606	2	3	1	1	1	2	3	1	0	3	1	1	1	0	0	2	1	1	1	3	1	1	2	2	3	3	4	0	1	8	6	3	3	0	0	50.62916667	6.021666667	39.78291667	4.666666667	1.92925	3.09375	8.75	3.26375
28-1	漯徐薯8号	LuoxushuNo8	漯河市农科院	Luohe Academy of Agricultural Sciences	114.012197	33.583606	2	4	0	0	0	1	1	1	2	4	0	0	0	0	1	1	4	5	4	5	3	3	2	1	3	3	8	2	3	10	0	1	1	0	0	49.075	6.138333333	40.15458333	3.5	1.341666667	2.341666667	7.5	2.125
29-5	郑红23	Zhenghong23	河南省农科院	Henan Academy of Agricultural Sciences	113.67951	34.788753	2	4	1	1	1	2	4	1	1	3	0	0	0	0	0	1	1	1	1	1	2	1	2	2	3	1	5	4	2	8	7	2	1	0	0	45.58333333	6.98	46.4325	6.833333333	1.368333333	4.518253968	5.5	5.52
29-4	齐宁5号	QiningNo5	济宁市农科院	Shandong Jining Academy of Agricultural Sciences	116.350408	39.963295	1	4	1	1	1	1	5	1	0	3	1	1	3	0	0	2	1	2	2	3	2	1	2	1	3	2	3	1	1	10	0	1	10	9	1	43.34166667	5.758333333	49.92083333	#DIV/0!	1.313333333	2.4	3.5	3.025
29-3	黔薯16号	QianshuNo16	贵州省农科院	Guizhou Academy of Agricultural Sciences	106.660228	26.499412	2	6	2	3	2	4	2	1	1	6	2	4	2	0	0	2	2	5	5	5	5	1	2	3	1	2	5	4	2	8	0	3	3	0	0	48.93888889	6.769583333	36.1375	4.833333333	1.734666667	2.602678571	5	0.8075
29-2	漯薯6号	LuoshuNo6	漯河市农科院	Luohe Academy of Agricultural Sciences	114.012197	33.583606	1	4	1	3	2	2	1	0	1	6	2	3	3	0	1	2	2	5	6	5	5	2	2	2	3	3	4	0	2	7	9	2	2	0	0	42.675	5.659166667	44.35458333	7.333333333	2.031583333	4.534722222	8	5.365
29-1	漯薯14号	LuoshuNo14	漯河市农科院	Luohe Academy of Agricultural Sciences	114.012197	33.583606	1	4	0	0	0	1	1	1	1	4	0	0	0	0	0	2	2	5	4	5	4	1	3	2	3	3	3	3	3	8	6	1	1	0	0	47.80833333	6.45	52.52916667	5.666666667	1.764166667	3.575	8.5	6.32125
30-5	南紫薯3号	NanzishuNo3	南充市农科院	Nanchong Academy of Agricultural Sciences	106.07569	30.800687	2	6	2	4	2	2	5	0	0	6	2	3	2	0	0	2	1	1	1	1	2	2	2	1	2	1	2	3	3	10	0	10	10	0	0	48.00833333	5.3	46.63416667	#DIV/0!	1.573333333	4.0625	5.5	2.4875
30-4	忠薯1号	ZhongshuNo1	西南大学	Southwest University	106.422968	29.821737	1	3	2	2	2	2	2	1	0	3	2	1	3	1	1	2	1	1	1	3	2	1	1	3	4	3	4	0	3	6	8	3	3	7	2	48.75833333	6.574166667	46.11833333	6.666666667	1.530833333	3.636904762	6	3.845
30-3	黔薯15号	QianshuNo15	贵州省农科院	Guizhou Academy of Agricultural Sciences	106.660228	26.499412	2	4	1	1	1	4	5	1	0	3	1	1	1	0	1	2	2	1	1	1	1	1	1	1	3	2	6	4	2	6	2	2	5	3	2	41.18333333	5.801666667	34.87208333	5.166666667	1.629166667	4.866666667	8.25	5.42625
30-2	漯苏薯17号	LuosushuNo17	漯河市农科院	Luohe Academy of Agricultural Sciences	114.012197	33.583606	1	3	0	0	0	1	2	1	0	5	0	0	0	0	0	2	1	1	1	3	1	2	3	2	3	1	5	0	2	8	6	3	4	3	1	45.59583333	6.624166667	40.83875	5.166666667	1.735916667	4.567234848	8.75	6.37
30-1	皖薯373	Wanshu373	安徽省农科院	Anhui Academy of Agricultural Sciences	117.246019	31.88812	2	4	1	1	1	1	4	1	0	4	0	0	0	0	0	2	2	3	1	3	2	2	2	2	3	1	5	3	2	8	6	1	1	0	0	45.28333333	5.794166667	57.35541667	5.666666667	2.226	3.224206349	8	8.59625
31-5	金薯67	Jinshu67	金华市农科院	Jinhua Academy of Agricultural Sciences	119.651724	29.047408	2	3	0	0	0	1	1	1	0	3	0	0	0	1	0	2	1	1	1	1	1	2	2	2	1	2	3	5	1	10	0	1	5	0	0	49.03333333	6.37	24.59583333	#DIV/0!	1.243333333	8.138888889	10	7.3575
31-4	齐宁13	Qining13	济宁市农科院	Shandong Jining Academy of Agricultural Sciences	116.350408	39.963295	1	4	1	1	1	1	5	0	0	4	1	1	1	1	0	2	2	2	1	3	1	1	2	1	3	3	4	0	1	10	0	10	10	1	4	46.6375	5.158333333	41.34625	5.333333333	1.606166667	3.15625	5.75	5.41125
31-3	宁紫薯8号	NingzishuNo8	江苏省农科院	Jiangsu Academy of Agricultural Sciences	106.07569	30.800687	4	4	2	3	2	2	4	0	0	5	2	3	2	1	0	1	1	1	1	3	2	2	1	1	3	2	4	0	2	9	7	9	9	10	1	47.22916667	5.017777778	38.21611111	4.5	1.034166667	3.236111111	6.333333333	3.838333333
31-2	漯紫薯6号	LuozishuNo6	漯河市农科院	Luohe Academy of Agricultural Sciences	114.012197	33.583606	2	3	1	2	2	1	5	1	0	3	2	2	2	0	0	2	2	5	5	5	5	1	2	2	2	2	5	4	0	10	0	10	10	0	0	43.92083333	6.405833333	54.13083333	4.5	1.505166667	2.908333333	5.75	2.57375
31-1	漯薯5号	LuoshuNo5	漯河市农科院	Luohe Academy of Agricultural Sciences	114.012197	33.583606	1	4	0	0	0	2	4	1	0	4	1	2	2	0	0	1	1	6	1	3	2	2	2	2	2	2	7	3	3	9	1	1	1	0	0	41.75833333	4.868333333	40.415	#DIV/0!	1.408333333	2.5	3	0.325
32-5	鄂紫薯12号	EzishuNo12	湖北省农科院	Hubei Academy of Agricultural Sciences	114.32593	30.481813	3	4	0	0	0	4	5	1	0	4	1	2	1	1	1	2	3	5	4	4	4	1	2	1	3	1	4	4	1	9	0	10	9	0	0	50.23333333	5.371666667	35.82083333	#DIV/0!	2.053333333	1.8	3.5	2.145
32-3	鄂薯11号	EshuNo11	湖北省农科院	Hubei Academy of Agricultural Sciences	114.32593	30.481813	2	4	1	1	2	2	4	1	0	4	1	2	1	0	0	2	1	1	1	1	2	2	2	2	2	3	2	0	2	4	0	3	3	0	0	47.075	5.245833333	47.48666667	4.666666667	1.4475	4.194444444	8.25	4.5925
32-2	漯薯11号	LuoshuNo11	漯河市农科院	Luohe Academy of Agricultural Sciences	114.012197	33.583606	3	3	0	0	0	4	4	1	1	3	0	0	0	0	1	2	1	1	1	3	1	1	2	1	3	2	4	0	2	6	2	1	1	0	0	47.94166667	5.286666667	45.26291667	3	1.800833333	2.600694444	6.75	3.4825
32-1	川薯20	Chuanshu20	四川省农科院	Sichuan Academy of Agricultural Sciences	104.107442	30.624357	5	3	2	1	1	6	4	1	0	4	0	0	0	0	0	3	2	1	1	2	2	1	2	2	1	2	6	3	3	3	0	4	4	0	0	43.6875	6.0975	38.01458333	3.666666667	1.266166667	2.708333333	7.333333333	1.548333333
33-5	齐宁24	Qining24	济宁市农科院	Shandong Jining Academy of Agricultural Sciences	116.350408	39.963295	1	4	1	2	2	1	3	1	1	6	2	3	2	0	0	2	1	5	4	4	4	1	1	2	2	2	3	0	3	10	0	10	10	0	0	46.18333333	5.889166667	45.17916667	4.666666667	1.790833333	2.361111111	6.25	3.1625
33-4	宁紫薯4号	NizishuNo4	江苏省农科院	Jiangsu Academy of Agricultural Sciences	106.07569	30.800687	4	5	2	2	2	5	4	0	0	5	2	1	3	0	0	1	1	1	1	3	2	2	1	3	3	2	1	0	2	10	0	9	10	1	2	43.86666667	5.9375	28.67708333	5.333333333	1.3725	4.407407407	9	6.908333333
33-3	秦薯14号	QinshuNo14	宝鸡市农科所	Baoji Academy of Agricultural Sciences	107.61988	34.440324	4	4	0	0	0	6	5	1	1	4	1	1	1	0	1	2	4	4	4	4	4	1	1	3	3	3	2	3	2	6	3	6	5	4	4	47.58333333	5.628333333	45.93833333	#DIV/0!	1.741666667	2.8	6	3.8925
33-2	南薯009	Nanshu009	南充市农科院	Nanchong Academy of Agricultural Sciences	106.07569	30.800687	1	3	0	0	0	2	5	1	0	4	1	1	1	0	0	2	3	1	2	3	2	2	2	2	3	2	3	0	1	3	2	3	3	0	0	42.1625	6.442222222	33.51	5.166666667	1.0675	3.525	5.5	3.5125
33-1	川紫薯6号	ChuanzishuNo6	四川省农科院	Sichuan Academy of Agricultural Sciences	104.107442	30.624357	1	6	2	3	3	2	3	0	1	6	2	3	3	1	1	2	1	1	1	3	3	3	3	2	2	2	3	0	3	10	0	9	9	10	2	48.69	7.954166667	43.1725	4.166666667	1.350833333	3.078571429	6.75	5.58625
34-5	日-1	Ri-1	不详	NA	NA	NA	2	4	1	2	2	1	1	1	0	4	1	1	1	0	0	2	2	1	1	1	1	3	2	2	2	2	5	0	2	6	0	2	2	0	0	43.96666667	5.246666667	34.43458333	4.666666667	1.417	2.736111111	9	3.843333333
34-4	徐薯37	Xu37	徐州甘薯中心	Xuzhou Center of Sweet Potato	117.297675	34.278275	2	6	2	4	2	2	2	1	1	6	2	4	3	0	0	2	1	1	1	4	2	2	2	1	2	2	2	0	2	8	0	2	2	0	0	40.87083333	6.1725	29.80541667	7.5	1.052583333	3.458333333	7	4.3225
34-3	金薯69	Jinshu69	金华市农科院	Jinhua Academy of Agricultural Sciences	119.651724	29.047408	1	6	2	3	2	1	3	1	0	6	2	3	2	0	0	2	2	5	5	4	4	2	2	3	2	2	3	4	2	6	0	3	4	5	2	42.71666667	5.4725	32.85833333	6.333333333	1.5225	4.179166667	7.25	4.31875
34-2	浙薯32	Zheshu32	浙江省农科院	Zhejiang Academy of Agricultural Sciences	120.196809	30.307403	1	6	2	3	2	1	2	0	0	6	2	4	2	0	0	2	4	5	4	4	4	2	2	1	3	2	4	0	2	6	0	2	4	5	2	42.675	5.409166667	32.47041667	6.833333333	1.654833333	3.267857143	7.75	6.15
34-1	浙薯255	Zheshu255	浙江省农科院	Zhejiang Academy of Agricultural Sciences	120.196809	30.307403	1	4	2	1	1	2	4	1	0	6	2	3	2	0	0	2	2	6	6	4	2	1	2	2	3	2	7	0	2	9	7	3	4	3	2	48.29583333	6.910833333	42.92041667	4.333333333	1.770583333	2	3.666666667	1.701666667
35-5	徐紫薯8号	XuZi8	徐州甘薯中心	Xuzhou Center of Sweet Potato	117.297675	34.278275	1	6	2	5	2	2	5	0	0	6	2	4	2	0	0	2	1	1	1	1	1	1	2	2	3	3	6	0	3	10	0	10	10	9	2	48.175	4.286666667	50.3625	3.666666667	1.905166667	2.397619048	8	5.745
35-4	福薯23号	FushuNo23	福建省农科院	Fujian Academy of Agricultural Sciences	119.307006	26.103595	1	4	0	0	0	2	4	0	0	4	0	0	0	0	0	3	4	5	5	5	5	2	6	2	2	2	4	3	3	5	4	2	1	2	4	43.21666667	5.425555556	44.30888889	3	1.348777778	1.8	5	0.7575
35-3	浙薯726	Zheshu726	浙江省农科院	Zhejiang Academy of Agricultural Sciences	120.196809	30.307403	1	4	1	1	1	1	1	1	0	4	1	1	1	0	0	2	1	6	4	4	3	2	2	2	3	2	2	3	3	9	8	1	9	10	4	42.39166667	5.663333333	38.83416667	#DIV/0!	1.666666667	2.369047619	6.5	2.84
35-2	浙薯75	Zheshu75	浙江省农科院	Zhejiang Academy of Agricultural Sciences	120.196809	30.307403	2	6	1	2	3	2	4	1	0	6	2	2	3	0	0	2	2	6	6	5	5	2	2	3	1	1	3	0	1	1	1	1	1	0	0	44.42083333	6.165833333	42.005	6.333333333	1.2925	5.040178571	7.25	3.5025
35-1	浙薯219	Zheshu219	浙江省农科院	Zhejiang Academy of Agricultural Sciences	120.196809	30.307403	2	6	2	3	2	2	4	0	0	6	2	3	2	0	0	1	1	6	1	3	1	1	1	2	3	3	6	0	1	8	2	3	2	5	2	44.65	6.68	38.94	#DIV/0!	1.441666667	2.761904762	7	2.4625
36-5	浙薯15	Zheshu15	浙江省农科院	Zhejiang Academy of Agricultural Sciences	120.196809	30.307403	1	3	1	1	1	1	1	1	1	4	1	2	1	0	0	2	2	5	5	4	2	2	2	2	2	2	2	0	1	9	0	1	1	0	0	50.42083333	7.809166667	28.81208333	5.833333333	1.159166667	3.7875	7.25	3.3875
36-4	徐紫薯4号	XuzishuNo4	徐州甘薯中心	Xuzhou Center of Sweet Potato	117.297675	34.278275	2	3	0	0	0	2	2	0	0	3	0	0	0	0	1	2	1	1	1	1	2	3	2	1	2	2	2	0	1	10	0	9	10	0	0	46.05	6.188333333	46.60916667	#DIV/0!	1.375	4.233333333	9.5	3.37
36-3	福薯24号	FushuNo24	福建省农科院	Fujian Academy of Agricultural Sciences	119.307006	26.103595	1	4	1	1	1	1	3	1	1	6	2	3	2	0	2	2	2	5	5	5	5	1	2	2	1	3	5	4	3	8	0	1	1	9	4	51.48333333	6.444444444	37.56666667	1.666666667	1.387916667	2.725	6.5	1.211666667
36-2	浙薯81	Zheshu81	浙江省农科院	Zhejiang Academy of Agricultural Sciences	120.196809	30.307403	1	4	1	1	1	1	1	1	0	5	1	2	2	0	0	2	3	6	6	6	2	1	2	2	3	3	3	2	1	9	8	2	5	2	3	47.275	7.761666667	38.03416667	#DIV/0!	1.406666667	3.433333333	8.5	3.2775
37-5	心五	Xinwu	不详	NA	NA	NA	2	3	0	0	0	2	6	0	0	4	0	0	0	0	1	2	1	1	1	1	2	1	2	1	3	3	2	1	2	8	0	3	3	4	2	41.86666667	5.106666667	59.01666667	#DIV/0!	1.523333333	2.708333333	8.5	2.375
37-4	福菜薯18号	FucaishuNo18	福建省农科院	Fujian Academy of Agricultural Sciences	119.307006	26.103595	1	4	1	3	1	1	1	1	0	4	1	1	2	1	0	2	2	1	1	2	2	1	2	1	2	3	4	3	3	3	2	3	3	0	0	43.80833333	6.708333333	38.43958333	8	1.36	2.611111111	7.333333333	1.5775
37-3	福薯604	Fushu604	福建省农科院	Fujian Academy of Agricultural Sciences	119.307006	26.103595	2	4	0	0	0	2	2	1	0	3	0	0	0	0	0	2	1	1	1	3	2	1	1	2	2	2	4	0	3	8	0	2	5	4	1	50.59583333	6.6875	33.78333333	7.166666667	1.14	4.43452381	8.25	5.67375
37-2	宁18-6	Ning18-6	江苏省农科院	Jiangsu Academy of Agricultural Sciences	106.07569	30.800687	1	4	0	0	0	2	4	0	0	5	0	0	0	0	0	1	1	1	1	2	1	2	2	1	3	3	3	3	2	10	9	9	10	9	4	46.01666667	6.96	38.1675	#DIV/0!	1.931666667	2.416666667	8	3.845
37-1	泰薯14	Taishu14	泰安市农科院	Taian Academy of Agricultural Sciences	117.179821	36.196305	3	4	0	0	0	6	3	1	1	4	0	0	0	1	0	2	1	4	4	5	4	1	2	3	2	2	3	4	3	3	4	6	4	5	4	40.28333333	5.116666667	46.06166667	4	1.377777778	1.722222222	5	0.938333333
38-5	齐宁16	QN16	济宁市农科院	Shandong Jining Academy of Agricultural Sciences	116.350408	39.963295	1	3	0	0	0	1	2	1	0	3	0	0	0	0	2	2	1	1	1	1	1	2	1	2	3	2	2	0	2	2	1	2	2	0	0	43.78333333	5.166666667	48.20645833	3.833333333	1.213083333	4.371527778	8.75	5.445
38-4	澳洲紫白	Aozhouzibai	外来种	Exotic Species	NA	NA	3	6	2	5	2	6	4	1	0	6	2	4	2	0	0	2	1	1	1	1	2	1	2	2	2	2	1	0	1	1	2	1	1	9	1	45.65	5.961666667	35.88166667	5.333333333	1.7475	2.526785714	6.25	2.3675
38-3	玛莎丽	Mashali	日本引进种	Japan-introduced Specie	NA	NA	2	4	0	0	0	1	5	0	1	5	0	0	0	0	2	2	1	1	1	3	2	2	2	3	2	2	3	0	2	8	0	2	2	0	0	46.625	5.865833333	46.50916667	8.166666667	1.6905	1.803571429	5.75	1.25875
38-2	哈蜜	Hami	日本引进种	Japan-introduced Specie	NA	NA	6	4	1	2	2	4	5	1	0	6	2	3	2	0	0	2	4	5	4	5	4	2	5	3	3	2	3	0	2	2	6	1	1	0	0	47.1875	6.216666667	41.8425	5.333333333	1.601666667	3.055952381	7	2.915
38-1	浙薯20	Zheshu20	浙江省农科院	Zhejiang Academy of Agricultural Sciences	120.196809	30.307403	1	6	2	3	2	1	1	1	0	6	2	4	3	0	0	2	3	6	6	5	4	1	2	2	2	3	5	1	2	9	8	2	2	3	3	41.09166667	6.333333333	33.49		1.228333333	2.833333333	5.5	1.2125
39-5	龙薯9号	LongshuNo9	龙岩市农科院	Longyan Academy of Agricultural Sciences	117.013811	25.106068	1	3	1	1	3	1	3	0	2	3	1	1	2	0	2	1	1	1	1	4	2	1	2	2	3	2	7	0	1	9	4	3	5	0	0	46.65833333	5.293333333	33.05791667	4.666666667	1.3925	3.84375	8	6.9375
39-4	浙薯132	Zheshu132	浙江省农科院	Zhejiang Academy of Agricultural Sciences	120.196809	30.307403	1	6	2	3	2	1	1	1	0	6	2	3	2	0	0	2	2	6	6	5	5	2	2	3	2	2	3	2	2	8	4	3	5	3	4	54.35416667	6.204166667	33.32125	4.5	1.395	3.361111111	7	2.1
39-3	金薯926	Jinshu926	金华市农科院	Jinhua Academy of Agricultural Sciences	119.651724	29.047408	2	5	1	2	1	1	5	1	1	3	1	2	1	0	2	2	3	4	4	5	5	1	2	2	2	3	1	4	3	3	0	3	4	5	4	49.44583333	5.113333333	36.78166667	5.166666667	1.545166667	2.933333333	7	2.35625
39-2	红瑶	Hongyao	日本引进种	Japan-introduced Specie	NA	NA	1	5	0	0	0	1	1	0	1	4	0	0	0	0	0	2	1	4	4	4	5	2	6	1	2	2	3	0	1	8	0	2	2	0	0	42.20416667	5.903333333	30.49041667	7.5	1.369166667	2.742857143	5.25	1.8825
39-1	腾飞	Tengfei	河北卢龙	Lulong County, Hebei Province	118.891931	39.892564	2	4	1	1	1	2	4	0	1	5	1	1	1	0	1	2	1	1	1	3	2	2	2	3	2	2	3	0	2	9	0	3	3	0	0	48.33333333	6.483333333	42.65	6.333333333	2.202083333	1.928571429	5.5	1.8175
40-5	徐薯18	Xushu18	徐州甘薯中心	Xuzhou Center of Sweet Potato	117.297675	34.278275	1	6	1	3	1	1	1	0	0	6	2	2	2	1	0	2	5	5	4	4	3	2	2	2	3	2	1	4	3	8	1	2	2	0	0	41.95	5.606666667	41.82666667	7.5	2.06975	2.625	6.25	5.615
40-4	浙紫薯1号	ZhezishuNo1	浙江省农科院	Zhejiang Academy of Agricultural Sciences	120.196809	30.307403	3	5	2	1	2	3	3	0	0	3	1	1	2	0	0	2	1	6	2	4	2	1	2	2	3	3	5	0	1	9	0	10	10	9	2	44.69166667	5.253333333	53.2425	6.5	1.8575	3.825	7.75	3.895
40-3	福薯737	Fushu737	福建省农科院	Fujian Academy of Agricultural Sciences	119.307006	26.103595	2	4	0	0	0	2	4	0	0	5	0	0	0	0	0	2	1	5	5	5	3	2	1	2	3	2	2	1	2	3	4	2	3	4	4	47.93888889	5.333333333	35.81527778	5.333333333	1.85	2.333333333	6.666666667	4.2225
40-2	福薯9号	FushuNo9	福建省农科院	Fujian Academy of Agricultural Sciences	119.307006	26.103595	1	6	2	3	2	3	5	1	0	6	2	4	2	0	0	2	4	5	5	5	5	1	4	1	2	3	9	3	3	10	0	1	10	1	4	41.21666667	4.448888889	47.56277778	4	1.730833333	2.416666667	4.5	1.125
40-1	黄金玉1号	HuangjinyuNo1	河北省邯郸市禾下土种业有限公司	Hexiatu Seed Industry Co., Ltd., Handan City, Hebei Province	114.398004	36.298962	6	4	1	1	1	2	5	0	0	5	1	1	2	0	0	1	1	1	1	1	1	3	2	2	3	2	8	1	2	6	8	6	5	0	0
41-5	福宁紫3号	FuningziNo3	福建省农科院	Fujian Academy of Agricultural Sciences	119.307006	26.103595	3	3	1	1	3	3	4	1	0	3	1	1	2	0	0	2	1	6	6	4	5	1	2	2	1	3	4	3	3	10	0	10	10	9	4	44.68888889	5.802222222	61.82222222	3.666666667	1.590916667	2.444444444	6.333333333	4.516666667
41-4	徐薯44	Xushu44	徐州甘薯中心	Xuzhou Center of Sweet Potato	117.297675	34.278275	1	5	1	1	1	1	3	1	1	5	0	0	0	0	1	2	1	6	3	3	2	2	2	2	3	2	2	1	2	5	8	2	2	0	0	49.525	7.42	43.40833333	#DIV/0!	1.716666667	2.854166667	9	3.5825
41-3	紫罗兰	Ziluolan	山东引进	Shandong-introduced Specie	117.020725	36.670201	1	3	1	2	2	2	3	0	2	3	2	3	2	0	0	2	1	1	1	1	1	1	4	3	2	3	5	0	3	9	0	10	9	10	4	42.36666667	4.888333333	54.78083333	4.166666667	2.414444444	3.575396825	6.666666667	2.235
41-2	福宁紫4号	FuningziNo4	福建省农科院	Fujian Academy of Agricultural Sciences	119.307006	26.103595	6	4	1	2	2	6	4	1	0	5	1	2	2	0	0	2	1	1	1	1	2	2	2	3	2	2	3	3	2	9	0	10	10	9	1	48.70833333	5.325833333	31.18833333	6.666666667	0.8385	2.736904762	7.75	3.52
41-1	金13-67	Jin13-67	金华市农科院	Jinhua Academy of Agricultural Sciences	119.651724	29.047408	1	3	0	0	0	2	4	0	0	3	0	0	0	0	0	2	1	1	1	1	2	2	2	2	2	1	3	5	2	9	8	4	4	5	4	45.55833333	6.446666667	25.04166667	#DIV/0!	1.358333333	4.583333333	6.5	2.865
42-5	浙薯13	Zheshu13	浙江省农科院	Zhejiang Academy of Agricultural Sciences	120.196809	30.307403	2	3	1	1	2	1	4	1	1	3	2	1	3	0	2	1	1	4	1	4	2	2	2	3	4	2	3	0	2	6	8	3	5	3	2	46.80833333	6.025	42.40291667	7.333333333	1.504166667	3.739583333	6.75	3.79875
42-4	浙薯70	Zheshu70	浙江省农科院	Zhejiang Academy of Agricultural Sciences	120.196809	30.307403	1	4	1	2	2	2	3	1	0	3	1	2	3	0	0	2	1	1	1	4	1	1	2	2	3	1	4	0	2	8	6	7	7	0	0	44.35416667	6.908333333	41.39458333	5.166666667	1.494583333	4.045138889	7	5.375
42-3	浙薯21	Zheshu219	浙江省农科院	Zhejiang Academy of Agricultural Sciences	120.196809	30.307403	2	5	0	0	0	2	2	0	1	4	0	0	0	0	0	1	1	6	2	3	1	1	2	3	3	3	2	4	2	6	9	4	5	4	3	44.49166667	5.823333333	23.8125		0.861666667	4.333333333	9	5.145
42-2	浙薯33	Zheshu33	浙江省农科院	Zhejiang Academy of Agricultural Sciences	120.196809	30.307403	1	5	2	1	2	1	1	1	1	3	2	2	2	0	0	2	2	1	1	3	2	1	2	1	1	1	4	1	1	10	4	1	5	1	2	43.27916667	6.234583333	37.9675	4.583333333	1.323833333	3.5	5.25	2.595
42-1	温薯1号	WenshuNo1	不详	NA	NA	NA	1	4	1	2	1	1	4	1	0	4	1	1	1	1	0	1	1	6	6	4	4	1	2	3	2	3	3	1	2	6	0	6	5	4	4	31.93333333	4.286666667	19.54166667		0.995	2.666666667	4	1.3375
43-5	红红1号	HonghongNo1	浙江省农科院	Zhejiang Academy of Agricultural Sciences	120.196809	30.307403	2	4	1	2	1	2	2	1	1	4	1	1	1	1	2	2	1	5	5	5	5	1	2	1	2	2	5	4	3	6	2	1	1	0	0	45.24583333	5.4825	42.14625	5.833333333	1.680166667	2.857142857	5	2.185
43-4	浙薯6025	Zheshu6025	浙江省农科院	Zhejiang Academy of Agricultural Sciences	120.196809	30.307403	2	6	1	3	2	2	4	0	0	6	2	2	3	0	0	2	3	5	5	5	4	1	2	1	3	3	5	3	1	7	3	4	2	5	4	52.90833333	4.938333333	42.6475	#DIV/0!	2.228333333	5.104166667	9	4.225
43-3	浙薯38	Zheshu38	浙江省农科院	Zhejiang Academy of Agricultural Sciences	120.196809	30.307403	1	3	0	0	0	2	5	1	0	4	0	0	0	0	0	2	1	6	6	5	4	1	2	2	2	2	6	4	2	6	0	3	5	3	1	48.30416667	6.516666667	32.66958333	6	1.179166667	3.180555556	6.666666667	4.735
43-2	浙薯86	Zheshu86	浙江省农科院	Zhejiang Academy of Agricultural Sciences	120.196809	30.307403	6	6	2	4	2	2	4	0	0	6	2	4	3	0	0	2	1	6	6	3	3	2	2	3	2	2	3	1	3	8	7	2	5	4	2	41.34166667	5.2	43.11	#DIV/0!	1.181666667	3.333333333	8	5.8275
43-1	浙薯259	Zheshu259	浙江省农科院	Zhejiang Academy of Agricultural Sciences	120.196809	30.307403	1	6	1	3	2	4	4	1	0	6	2	4	2	1	0	2	1	6	6	4	1	1	2	1	2	2	4	1	1	8	6	2	2	5	4	45.49166667	5.948333333	50.59916667	#DIV/0!	2.785	4.65	10	5.5905
44-5	赣薯6号	GS6	江西省农科院	Jiangxi Academy of Agricultural Sciences	115.940834	28.559362	6	6	2	4	2	2	5	0	0	6	2	3	2	0	0	2	1	1	1	1	1	1	1	2	2	3	5	0	3	8	9	10	10	1	4	46.22777778	5.916666667	58.2575	#DIV/0!	1.578333333	3.066666667	7.5	4.46
44-4	赣薯9号	GanshuNo9	江西省农科院	Jiangxi Academy of Agricultural Sciences	115.940834	28.559362	2	6	2	3	2	2	2	0	0	6	2	3	3	0	0	2	1	1	1	1	2	2	2	2	2	3	3	1	2	10	9	9	10	9	2	45.75	6.038333333	31.64583333	#DIV/0!	0.943333333	4.166666667	9.5	3.5125
44-3	龙薯5号	LongshuNo5	龙岩市农科院	Longyan Academy of Agricultural Sciences	117.013811	25.106068	6	6	1	3	2	5	5	1	0	6	2	3	3	0	0	2	2	3	3	1	1	2	1	1	2	2	2	0	2	9	0	3	5	0	0	43.99583333	5.011666667	31.29958333	5	1.105833333	2.666666667	6.5	3.49875
44-2	龙薯42号	LongshuNo42	龙岩市农科院	Longyan Academy of Agricultural Sciences	117.013811	25.106068	2	4	0	0	0	2	4	1	0	3	0	0	0	0	0	1	1	1	1	3	2	3	2	2	2	2	4	3	2	8	9	1	1	0	0	48.4	6.915	50.00541667	5.166666667	1.650833333	2.787037037	7	2.01
44-1	普薯32号	PushuNo32	普宁市农科所	Puning Academy of Agricultural Sciences	116.104432	23.362047	6	4	0	0	0	4	5	0	1	4	1	2	2	0	0	2	1	1	1	1	2	2	2	2	2	2	4	3	2	8	6	7	7	0	0	42.8625	5.5625	41.38208333	6	1.458333333	3.013095238	7.25	6.90625
45-5	赣渝3号	GanyuNo3	江西省农科院	Jiangxi Academy of Agricultural Sciences	115.940834	28.559362	3	4	0	0	0	4	5	1	1	4	0	0	0	0	0	2	1	1	1	3	2	2	2	2	4	3	4	0	1	9	0	4	5	4	1	46.8875	5.631666667	28.31833333	3.833333333	1.0675	2.6625	7.75	2.5325
45-4	赣薯5号	GanshuNo5	江西省农科院	Jiangxi Academy of Agricultural Sciences	115.940834	28.559362	2	6	2	5	2	2	5	0	2	6	2	5	3	0	0	2	1	1	1	1	2	1	2	2	2	2	3	0	1	8	0	9	9	0	0	48.34583333	5.909166667	31.79291667	8	1.244666667	3.991666667	9.75	4.13375
45-3	龙薯24号	LongshuNo24	龙岩市农科院	Longyan Academy of Agricultural Sciences	117.013811	25.106068	2	6	2	3	2	2	4	0	0	3	2	2	2	0	0	2	2	5	5	5	5	2	4	3	2	2	2	4	1	2	0	2	2	0	0	45.90416667	4.915833333	37.35125	3.166666667	1.186916667	2.141666667	5.5	2.095
45-2	龙薯21号	LongshuNo21	龙岩市农科院	Longyan Academy of Agricultural Sciences	117.013811	25.106068	2	6	2	4	2	2	2	0	0	4	2	3	3	0	0	2	1	1	1	4	2	2	2	1	2	2	4	1	1	4	6	2	2	0	0	44.33333333	4.765	34.17916667	#DIV/0!	1.08	2.8125	9	4.02
45-1	龙紫160	Longzi160	龙岩市农科院	Longyan Academy of Agricultural Sciences	117.013811	25.106068	1	4	1	1	1	2	4	0	0	4	1	1	1	0	0	2	1	4	4	4	4	1	4	3	3	3	6	1	2	10	0	10	10	9	4	43.75	3.628333333	55.47	#DIV/0!	1.911666667	2	8	1.26
46-5	赣薯8号	GanshuNo8	江西省农科院	Jiangxi Academy of Agricultural Sciences	115.940834	28.559362	2	5	1	1	1	2	4	1	1	5	1	2	2	0	0	1	1	1	1	1	3	2	1	2	2	2	4	2	3	9	8	3	5	0	0	45.45	6.045833333	42.86	6.166666667	1.915833333	3.408333333	8.5	4.3225
46-4	龙紫薯4号	LongzishuNo4	龙岩市农科院	Longyan Academy of Agricultural Sciences	117.013811	25.106068	1	6	2	4	2	3	4	0	0	6	2	4	2	0	0	2	1	1	1	4	3	1	2	3	2	2	4	0	2	10	0	9	10	9	4	42.65	4.263333333	43.595	5.5	1.871666667	3.722222222	7.333333333	2.355
46-3	龙薯31号	LongshuNo31	龙岩市农科院	Longyan Academy of Agricultural Sciences	117.013811	25.106068	1	4	1	1	1	2	4	1	0	4	1	1	2	0	0	2	2	1	1	4	2	2	2	2	2	2	2	3	1	3	0	3	2	0	0	44.20833333	5.365	39.27833333	5.833333333	1.197	2.4375	4.5	2.3275
46-1	龙薯10号	LongshuNo10	龙岩市农科院	Longyan Academy of Agricultural Sciences	117.013811	25.106068	1	4	1	1	1	2	5	0	0	4	1	1	2	0	0	2	2	3	3	3	2	2	2	3	2	2	2	4	2	6	0	2	2	0	0	43.0875	5.4375	32.91125	5.5	1.363583333	3.9125	7.5	6.08
47-5	鄂薯15号	EshuNo15	湖北省农科院	Hubei Academy of Agricultural Sciences	114.32593	30.481813	2	4	0	0	0	2	2	1	1	3	1	1	1	0	0	2	1	6	1	4	3	1	2	1	3	2	5	2	1	8	0	3	4	3	2	44.15416667	6.12	43.12625	6.333333333	1.396666667	4.515277778	8.25	6.275
47-4	XY96	XY96	不详	NA	NA	NA	3	6	2	4	2	3	4	1	0	6	2	4	2	0	0	2	1	1	1	1	2	3	2	2	2	3	6	0	2	4	5	2	1	0	0	46.10833333	5.356666667	26.795	#DIV/0!	1.238333333	2.583333333	5	1.545
47-3	渝紫263	Yuzi263	西南大学	Southwest University	106.422968	29.821737	1	6	1	1	2	1	5	1	1	3	1	2	2	0	2	2	2	2	2	4	3	2	2	1	1	1	4	0	1	9	0	9	9	1	4	43.36666667	6.26	32.31	7.666666667	1.046666667	7.552083333	8.5	5.4
47-2	鄂薯6号	EshuNo6	湖北省农科院	Hubei Academy of Agricultural Sciences	114.32593	30.481813																										3	5	5	3	6	0	1	1	0	0
47-1	徐薯18	Xushu18	徐州甘薯中心	Xuzhou Center of Sweet Potato	117.297675	34.278275	1	6	1	3	1	1	1	0	0	6	2	2	2	1	0	2	5	5	4	4	3	2	2	2	3	2	1	4	3	8	1	2	2	0	0	41.95	5.606666667	41.82666667	7.5	2.06975	2.625	6.25	5.615
48-5	徐薯24	Xushu24	徐州甘薯中心	Xuzhou Center of Sweet Potato	117.297675	34.278275	5	4	0	0	0	6	4	1	0	4	0	0	0	1	0	2	1	1	1	1	2	0	2	3	1	2	3	3	1	8	5	5	1	0	0	41.6	4.09	25.83666667	#DIV/0!	#VALUE!	3.666666667	10	1.3525
48-4	徐薯32	Xu32	徐州甘薯中心	Xuzhou Center of Sweet Potato	117.297675	34.278275	4	4	1	1	2	5	4	0	0	4	1	3	2	0	0	2	4	5	5	5	5	1	2	3	2	1	4	0	2	9	6	3	3	0	0	46.77083333	6.005	24.39125	6.666666667	1.18	3.686507937	6.75	4.26
48-3	辽薯5号	LiaoshuNo5	辽宁省农科院	Liaoning Academy of Agricultural Sciences	123.554125	41.821838	2	3	0	0	0	2	4	0	0	4	0	0	0	0	0	2	2	4	4	4	2	1	2	2	2	2	3	0	2	8	0	1	5	1	4	49.84166667	5.510833333	30.73958333	4	1.360833333	3.736111111	8.75	6.261666667
48-2	农大红	Nongdahong	北京农业大学	China Agricultural University	116.357223	40.004483	1	6	2	3	2	2	5	0	0	6	2	3	3	1	2	2	2	5	5	5	5	2	2	3	3	3	5	0	3	6	0	2	2	0	0	49.54444444	5.355555556	41.86944444	5.333333333	1.132888889	3.507936508	6.666666667	2.188333333
48-1	辽薯15号	LiaoshuNo15	辽宁省农科院	Liaoning Academy of Agricultural Sciences	123.554125	41.821838	1	4	0	0	0	1	1	1	1	3	0	0	0	0	0	2	1	6	6	5	4	1	2	2	2	3	4	3	1	2	0	1	1	0	0	43.82916667	5.658333333	51.92041667	3	2.17	2.953571429	7.5	3.68125
49-5	鄂菜薯2号	EcaishuNo2	湖北省农科院	Hubei Academy of Agricultural Sciences	114.32593	30.481813	2	6	2	2	2	2	2	1	1	6	1	3	2	0	1	2	1	1	1	1	2	2	2	3	2	3	3	4	2	6	0	2	8	2	4	38.7	5.648333333	23.13583333	#DIV/0!	0.901666667	2.5	8.5	2.5275
49-4	鄂薯11号	EshuNo11	湖北省农科院	Hubei Academy of Agricultural Sciences	114.32593	30.481813	2	4	1	1	2	2	4	1	0	4	1	2	1	0	0	2	1	1	1	1	2	2	2	2	2	3	2	0	2	4	0	3	3	0	0	47.075	5.245833333	47.48666667	4.666666667	1.4475	4.194444444	8.25	4.5925
49-3	鄂薯17号	EshuNo17	湖北省农科院	Hubei Academy of Agricultural Sciences	114.32593	30.481813	1	5	1	1	2	2	4	1	1	5	1	1	1	0	0	2	1	1	1	1	1	2	1	1	2	1	3	4	3	8	0	2	4	3	1	40.60416667	5.405833333	45.64416667	5.083333333	1.651666667	5.083333333	5.5	6.77375
49-2	鄂薯12号	EshuNo12	湖北省农科院	Hubei Academy of Agricultural Sciences	114.32593	30.481813	1	4	0	0	0	2	5	1	0	4	0	0	0	1	0	2	3	6	6	4	5	1	1	3	2	2	3	2	1	10	0	1	10	9	2	48.56111111	5.234444444	48.12555556	3	1.9	2.455555556	5.333333333	1.358333333
49-1	徐薯22	Xushu22	徐州甘薯中心	Xuzhou Center of Sweet Potato	117.297675	34.278275	1	3	1	1	2	2	5	1	1	3	2	2	3	0	1	1	1	6	6	3	2	2	2	2	4	3	8	5	3	6	6	2	2	0	0	44.8625	6.626666667	55.03125	3.333333333	1.819166667	2.216666667	4.5	4.085
50-5	浙薯27	Zheshu27	浙江省农科院	Zhejiang Academy of Agricultural Sciences	120.196809	30.307403	1	4	0	0	0	1	5	1	0	3	0	0	0	1	0	2	1	4	1	3	2	3	2	1	2	2	3	4	1	8	0	2	1	0	0	45	4.893333333	49.8375	#DIV/0!	1.725	3.104166667	7.5	5.7475
50-4	紫云薯	Ziyunshu	贵州省紫云县地方种	The Local Variety of Ziyun County, Guizhou Province	106.084441	25.751047	2	6	2	1	2	2	2	0	1	4	1	2	3	0	0	2	3	6	6	5	5	2	2	2	1	1	3	0	2	2	1	2	1	0	0	46.97916667	6.774166667	33.83541667	6.166666667	1.084083333	6.229166667	6.5	3.915
50-3	鄂薯20号	EshuNo20	湖北省农科院	Hubei Academy of Agricultural Sciences	114.32593	30.481813	1	4	1	1	2	2	5	0	1	5	1	2	1	0	2	2	1	1	1	3	2	1	2	2	3	2	3	0	2	9	0	1	1	0	0	41.09166667	4.554166667	39.42833333	4.666666667	1.600833333	4.340277778	8	5.48625
50-2	鄂薯10号	EshuNo10	湖北省农科院	Hubei Academy of Agricultural Sciences	114.32593	30.481813	1	4	0	0	0	1	5	1	0	4	0	0	0	1	0	2	1	1	1	1	2	2	2	1	2	3	3	0	2	3	6	1	1	0	0	41.025	5.73	33.04166667	#DIV/0!	1.383333333	4	7	0.94
50-1	鄂菜薯4号	EcaishuNo4	湖北省农科院	Hubei Academy of Agricultural Sciences	114.32593	30.481813	1	5	1	2	1	1	1	1	0	3	2	2	3	1	0	2	1	1	1	1	1	2	1	2	3	1	7	1	3	6	2	2	2	0	0	42.68079167	5.375833333	40.14791667	7.333333333	1.373333333	3.820436508	7.5	3.31
51-5	红东	Hongdong	日本引进种	Japan-introduced Species	NA	NA	1	3	0	0	0	1	5	0	1	5	1	2	2	0	1	2	1	2	2	5	5	1	2	2	4	2	3	0	2	8	0	1	1	0	0	43.72916667	5.990833333	39.52666667	5	1.985833333	3.166666667	7	3.29125
51-4	郑薯20	Zhengshu20	河南省农科院	Henan Academy of Agricultural Sciences	113.67951	34.788753	1	4	1	3	1	1	4	0	0	6	2	4	2	0	0	2	1	6	6	5	2	1	2	1	3	3	2	5	2	3	0	4	5	0	0	47.1	5.498333333	30.18416667	#DIV/0!	1.363333333	3.375	3.5	1.2825
51-3	郑红20	Zhenghong20	河南省农科院	Henan Academy of Agricultural Sciences	113.67951	34.788753	4	4	1	1	1	3	4	1	0	4	1	2	2	0	0	2	3	4	4	3	4	1	5	2	3	2	4	2	3	8	7	3	1	2	1	45.925	4.34	#DIV/0!	#DIV/0!	1.288333333	4	8	3.02
51-2	徐菜观薯1号	XCG	徐州甘薯中心	Xuzhou Center of Sweet Potato	117.297675	34.278275	3	6	2	3	2	6	4	1	0	6	2	4	2	0	0	3	4	5	5	5	5	1	6	2	1	3	8	0	1	1	0	1	1	0	0	41.1625	5.418333333	43.68833333	8	1.635833333	2.666666667	4.75	0.78
51-1	心香	Xinxiang	浙江省农科院	Zhejiang Academy of Agricultural Sciences	120.196809	30.307403	1	4	0	0	0	1	4	1	1	3	0	0	0	0	1	2	1	6	2	3	2	1	2	2	1	1	3	1	3	8	9	2	2	0	0	42.8625	5.574166667	47.66833333	4.833333333	1.343333333	5.388888889	8.75	6.0125
52-5	遗字138	Yizi138	中国农科院	Chinese Academy of Agricultural Sciences	116.327154	39.961064	1	4	1	1	1	2	2	1	1	4	1	1	1	0	0	2	2	1	1	2	1	1	2	3	2	3	5	0	2	6	2	2	2	0	0	44.10833333	5.267777778	39.415	8	1.104166667	2.883333333	4	0.91125
52-4	高系14	Gaoxi14	日本引进种	Japan-introduced Species	NA	NA	2	3	0	0	0	2	5	1	0	3	0	0	0	1	1	2	1	2	2	2	3	1	6	2	2	2	4	0	2	8	0	3	3	0	0	45.55833333	5.646666667	28.67916667	5.833333333	1.111083333	2.488888889	8	1.215
52-3	台农57	Tainong57	台湾	Taiwan	116.400604	39.894597	1	4	1	1	2	2	3	0	0	3	1	1	2	0	0	2	1	1	1	3	2	1	2	1	2	3	9	3	2	2	1	10	1	9	1	48.5	4.903333333	33.47583333	#DIV/0!	1.14	2.5	2	0.41
52-2	栗子香	Lizixiang	中国农科院原薯类研究所	Sweetpotato Research Institute,CAAS	116.325889	39.961092	1	3	1	1	1	2	5	1	0	4	1	1	1	0	0	2	1	1	1	1	2	2	2	1	3	3	3	3	2	8	6	2	2	0	0	41.95	4.693333333	29.67083333	#DIV/0!	1.213333333	1.833333333	5.5	1.6975
52-1	丰收白	Fengshoubai	徐州地区农科所	Xuzhou Academy of Agricultural Sciences	117.397319	34.139738	2	4	1	1	2	1	4	1	1	4	1	2	2	0	0	2	1	5	4	5	5	1	4	2	3	2	3	3	3	6	0	3	3	0	0	46.57222222	5.402222222	50.52277778	4	2.672777778	4.103703704	8	3.683333333
53-2	胜利百号	Shenglibaihao	日本引进种	Japan-introduced Species	NA	NA	2	4	1	1	1	2	2	0	1	4	1	2	2	0	0	2	1	1	1	2	5	1	5	3	3	3	6	3	2	3	8	2	2	0	0	39.47916667	5.015833333	30.38333333	5.666666667	1.044166667	3.208333333	5	1.37
53-1	岩薯5号	YanshuNo5	龙岩市农科院	Longyan Academy of Agricultural Sciences	117.013811	25.106068	4	6	2	4	2	4	5	0	1	6	2	3	2	0	0	1	1	1	1	1	2	1	2	2	4	1	2	0	2	6	0	4	4	3	1	41.49166667	4.8075	28.85666667	5.333333333	1.028333333	4.011111111	7	4.41
56-6	泰薯14	Taishu14	泰安市农科院	Taian Academy of Agricultural Sciences	117.179821	36.196305	3	4	0	0	0	6	3	1	1	4	0	0	0	1	0	2	1	4	4	5	4	1	2	3	2	2	3	4	3	3	4	6	4	5	4	40.28333333	5.116666667	46.06166667	4	1.377777778	1.722222222	5	0.938333333
[truncated: 1 more columns]

## Sheet: Table S2
Table S2. Resequencing data statistics and quality control evaluation of all samples
Samples	Raw_Reads	Clean_Reads	Clean_Reads_Percent	Raw_Base(G)	Clean_Base(G)	Clean_Base_Percent	GC_Content	>Q20	>Q30
35-1	98989484	98894278	0.999	14.85	13.78	0.9282	0.3894	0.9753	0.9261
16-5	118342526	118139574	0.9983	17.75	17.4	0.9804	0.3728	0.9737	0.9202
33-4	125102952	124759076	0.9973	18.77	18.55	0.9884	0.3864	0.973	0.9134
5-2	78474920	78346584	0.9984	11.77	11.07	0.9401	0.3781	0.9752	0.9243
24-5	152475772	152060018	0.9973	22.87	22.59	0.9877	0.3724	0.9734	0.9151
25-4	117713374	117380778	0.9972	17.66	16.88	0.9562	0.3913	0.9758	0.9225
43-5	109643108	109541178	0.9991	16.45	16.18	0.9837	0.3715	0.9727	0.9192
37-5	212443006	211936678	0.9976	31.87	30.64	0.9614	0.4096	0.9814	0.9392
4-2	113266644	113073716	0.9983	16.99	16.42	0.9664	0.3799	0.9744	0.9224
38-1	99805220	99714228	0.9991	14.97	14.82	0.9896	0.3688	0.9713	0.915
27-2	156885746	156445384	0.9972	23.53	23.16	0.984	0.3815	0.9749	0.9201
51-2	156053648	155894304	0.999	23.41	22.28	0.9519	0.3696	0.9756	0.9271
5-5	139141088	138890672	0.9982	20.87	20.13	0.9645	0.3807	0.9751	0.9238
44-2	104156394	104051126	0.999	15.62	15.03	0.9618	0.3791	0.9757	0.9274
34-1	100271850	100187504	0.9992	15.04	14.95	0.994	0.3749	0.964	0.8934
45-4	147054196	146905604	0.999	22.06	21.45	0.9724	0.3686	0.9752	0.9264
33-3	116245528	115922626	0.9972	17.44	17.03	0.9766	0.3874	0.9756	0.9223
48-4	126156246	126034082	0.999	18.92	18.5	0.9776	0.3765	0.9708	0.9143
39-2	120178838	120081826	0.9992	18.03	17.91	0.9934	0.3706	0.9655	0.8983
12-2	139542360	139293286	0.9982	20.93	20.08	0.9592	0.378	0.9756	0.9255
22-1	90424770	90171834	0.9972	13.56	13.33	0.9829	0.3838	0.9749	0.9193
1-2	67589322	67470978	0.9982	10.14	9.83	0.9694	0.4068	0.9728	0.9179
20-1	100682748	100417196	0.9974	15.1	14.97	0.9911	0.3738	0.9692	0.9021
35-5	134148760	134020764	0.999	20.12	19.81	0.9844	0.3832	0.9731	0.9204
29-2	125268010	124918872	0.9972	18.79	18.1	0.9634	0.3827	0.9766	0.9255
8-3	154983602	154700158	0.9982	23.25	22.84	0.9824	0.3879	0.9753	0.9246
29-4	114719100	114405028	0.9973	17.21	15.76	0.916	0.3833	0.9766	0.9255
16-1	136840424	136602966	0.9983	20.53	20.16	0.9824	0.3808	0.9698	0.9096
53-2	190658170	190204180	0.9976	28.6	28.32	0.9902	0.3699	0.978	0.9288
12-3	115020200	114818636	0.9982	17.25	16.32	0.9461	0.3683	0.9788	0.9352
29-3	120086404	119755864	0.9972	18.01	17.83	0.99	0.3703	0.9731	0.9143
32-3	138414068	138020890	0.9972	20.76	20.23	0.9745	0.3706	0.9766	0.9251
17-5	107248352	107063696	0.9983	16.09	15.78	0.9809	0.3808	0.9736	0.9197
17-3	167668652	167367108	0.9982	25.15	24.37	0.9691	0.3736	0.9749	0.9238
51-4	78070968	77993350	0.999	11.71	11.59	0.9896	0.369	0.973	0.9199
19-4	82533028	82311518	0.9973	12.38	11.99	0.9687	0.3757	0.9718	0.9093
47-4	111386098	111275866	0.999	16.71	15.85	0.9485	0.3673	0.9746	0.9244
31-1	171656028	171160742	0.9971	25.75	24.2	0.9397	0.3769	0.9799	0.935
42-3	112659996	112547968	0.999	16.9	16.72	0.9893	0.3732	0.972	0.9174
19-1	135079634	134699492	0.9972	20.26	19.78	0.9763	0.3858	0.9736	0.9169
19-3	108977210	108789724	0.9983	16.35	16.12	0.9862	0.3824	0.9721	0.9156
13-1	155202510	154929466	0.9982	23.28	22.94	0.9852	0.3688	0.9711	0.9125
31-3	79457400	79247188	0.9974	11.92	11.47	0.9625	0.3963	0.9724	0.9128
2-2	119752078	119545180	0.9983	17.96	17.42	0.9696	0.3711	0.9748	0.9234
52-4	144281726	144132410	0.999	21.64	21.11	0.9756	0.3735	0.975	0.9256
25-1	94473116	94209700	0.9972	14.17	13.93	0.9831	0.3951	0.9746	0.9194
9-4	141753638	141507616	0.9983	21.26	19.99	0.9401	0.3826	0.9733	0.9198
26-4	136697708	136322746	0.9973	20.5	19.74	0.9629	0.3938	0.9759	0.9235
48-3	129751418	129622064	0.999	19.46	18.99	0.9756	0.3676	0.9752	0.9266
44-1	125587332	125464496	0.999	18.84	18.54	0.9841	0.3709	0.9735	0.9215
22-3	97715462	97445396	0.9972	14.66	14.48	0.9876	0.4077	0.9721	0.912
21-3	179196502	178706298	0.9973	26.88	26.6	0.9895	0.3673	0.9732	0.9143
41-5	118010576	117911088	0.9992	17.7	17.58	0.9929	0.3708	0.9692	0.9085
16-2	84156040	84016616	0.9983	12.62	12.43	0.9846	0.4006	0.9708	0.9123
14-2	158407870	158135124	0.9983	23.76	23.14	0.9739	0.3891	0.9739	0.9212
35-2	125989788	125863586	0.999	18.9	17.95	0.95	0.3764	0.9721	0.9175
41-3	120931872	120819432	0.9991	18.14	17.87	0.9851	0.3705	0.9722	0.9175
49-5	131960836	131832330	0.999	19.79	19.47	0.9834	0.3705	0.9739	0.923
16-3	110664098	110479020	0.9983	16.6	16.17	0.9739	0.3895	0.9711	0.9129
30-5	120622116	120278424	0.9972	18.09	17.59	0.9724	0.3844	0.9759	0.9231
47-3	95759732	95658978	0.9989	14.36	14.09	0.9809	0.3704	0.9747	0.9247
27-4	99396622	99128702	0.9973	14.91	14.68	0.9846	0.3968	0.9719	0.9107
50-2	132250890	132111560	0.9989	19.84	19.29	0.9724	0.3697	0.9749	0.9254
42-5	167391658	167230152	0.999	25.11	24.75	0.9858	0.3697	0.9717	0.9164
45-2	122404500	122275046	0.9989	18.36	18.07	0.9841	0.3705	0.9741	0.9233
21-2	159699388	159230904	0.9971	23.95	23.49	0.9806	0.3797	0.9767	0.9258
45-1	162640688	162466486	0.9989	24.4	23.4	0.9594	0.3722	0.9789	0.9367
20-3	98359860	98085316	0.9972	14.75	14.26	0.9662	0.4001	0.9758	0.9231
34-3	97841918	97749078	0.9991	14.68	14.23	0.9694	0.39	0.973	0.9199
47-5	99708712	99608884	0.999	14.96	13.72	0.9175	0.375	0.9758	0.9273
14-1	82818660	82679702	0.9983	12.42	12.25	0.9861	0.3893	0.9705	0.9114
26-3	123993432	123634628	0.9971	18.6	17.91	0.9627	0.3803	0.9782	0.9307
29-1	88656910	88417642	0.9973	13.3	12.89	0.9694	0.403	0.9737	0.9171
26-2	155467046	155020862	0.9971	23.32	22.76	0.9759	0.3904	0.9764	0.9248
18-3	109932268	109740404	0.9983	16.49	16.25	0.9855	0.3717	0.9738	0.9204
44-4	102722318	102620874	0.999	15.41	15.15	0.9834	0.3899	0.9725	0.9181
52-2	174294566	173877020	0.9976	26.14	25.09	0.9596	0.383	0.9824	0.9418
38-3	101476786	101385028	0.9991	15.22	14.99	0.9849	0.4028	0.9725	0.9185
5-4	117372396	117180774	0.9984	17.61	16.49	0.9364	0.4007	0.9734	0.9206
13-4	169506098	169219526	0.9983	25.43	25.2	0.9911	0.3843	0.969	0.906
52-3	133255310	133134238	0.9991	19.99	19.58	0.9794	0.3672	0.9757	0.9277
40-5	81741622	81659364	0.999	12.26	12.07	0.9844	0.3727	0.9722	0.9177
35-4	94250756	94159212	0.999	14.14	13.75	0.9728	0.3944	0.9713	0.915
49-4	133377736	133245380	0.999	20.01	19.67	0.9832	0.3746	0.974	0.9231
14-5	73504974	73384852	0.9984	11.03	10.82	0.9812	0.3813	0.9717	0.9153
46-4	120294194	120177330	0.999	18.04	17.73	0.9824	0.3726	0.9751	0.9258
9-3	126018718	125797654	0.9982	18.9	18.36	0.971	0.3752	0.9728	0.9177
49-3	117616102	117494264	0.999	17.64	17.17	0.973	0.3761	0.9742	0.9236
2-5	137010602	136682326	0.9976	20.55	20.1	0.9781	0.3727	0.9782	0.9289
23-2	113049356	112729118	0.9972	16.96	16.62	0.9803	0.3993	0.9742	0.9189
31-5	124819588	124460122	0.9971	18.72	17.95	0.9588	0.392	0.9792	0.9336
9-2	122212688	122004074	0.9983	18.33	17.87	0.9749	0.3834	0.9708	0.9121
19-2	62333850	62228026	0.9983	9.35	9.18	0.982	0.4059	0.9696	0.9085
45-3	93246784	93151484	0.999	13.99	12.88	0.921	0.3861	0.9749	0.9253
6-1	150748478	150480486	0.9982	22.61	21.45	0.9484	0.3814	0.9766	0.929
11-4	136255466	136033254	0.9984	20.44	19.57	0.9576	0.3766	0.9735	0.9203
12-4	107925504	107732760	0.9982	16.19	15.65	0.967	0.3876	0.973	0.9185
46-5	120323676	120206084	0.999	18.05	17.18	0.9518	0.3717	0.9722	0.9174
46-1	131730286	131610564	0.9991	19.76	19.52	0.9879	0.373	0.9668	0.9026
15-3	151932398	151667302	0.9983	22.79	22.19	0.9736	0.3756	0.9735	0.9196
42-4	104374590	104280374	0.9991	15.66	15.33	0.9793	0.3692	0.9728	0.9194
10-4	96228116	96061646	0.9983	14.43	13.78	0.9545	0.3902	0.9715	0.9144
48-2	141134366	140988936	0.999	21.17	20.59	0.9728	0.3759	0.9761	0.9291
12-5	67475866	67362502	0.9983	10.12	9.97	0.9846	0.3894	0.9708	0.9116
22-2	91550192	91296836	0.9972	13.73	13.45	0.9793	0.4013	0.9744	0.9186
29-5	67539664	67352524	0.9972	10.13	9.95	0.9817	0.4201	0.9734	0.9159
43-2	130421880	130298786	0.9991	19.56	19.3	0.9864	0.3683	0.9723	0.918
1-5	101582340	101400582	0.9982	15.24	14.84	0.9738	0.3711	0.9711	0.9138
3-5	95361358	95196254	0.9983	14.3	14.1	0.9855	0.3686	0.9729	0.9179
18-5	87385576	87235108	0.9983	13.11	12.96	0.989	0.3828	0.9717	0.9143
36-3	144829762	144687004	0.999	21.72	21.45	0.9875	0.3781	0.9725	0.9183
38-5	146455684	146114664	0.9977	21.97	21.65	0.9853	0.381	0.9778	0.927
8-4	127687842	127463578	0.9982	19.15	18.97	0.9905	0.3742	0.9716	0.9137
43-1	137040946	136905800	0.999	20.56	20.26	0.9856	0.3689	0.9729	0.9197
6-5	90096356	89943368	0.9983	13.51	13.27	0.9817	0.3877	0.9712	0.9129
33-5	105114194	104811206	0.9971	15.77	15.36	0.9739	0.392	0.977	0.9265
30-3	87598942	87352630	0.9972	13.14	12.72	0.968	0.405	0.9737	0.9167
48-5	102934762	102830346	0.999	15.44	15.2	0.9842	0.3754	0.9732	0.9207
47-1	105431280	105323296	0.999	15.81	15.61	0.987	0.3731	0.9727	0.9193
43-4	119250094	119137754	0.9991	17.89	17.69	0.9891	0.3695	0.9715	0.915
25-5	141928320	141518984	0.9971	21.29	20.66	0.9705	0.3869	0.9756	0.9227
18-2	132155336	131802748	0.9973	19.82	19.4	0.9786	0.3746	0.9715	0.9098
52-5	136367076	136220570	0.9989	20.46	19.72	0.9643	0.3727	0.9781	0.9343
23-5	122505622	122159728	0.9972	18.38	18.03	0.981	0.3736	0.9755	0.9217
10-2	94143190	93972920	0.9982	14.12	13.74	0.9731	0.3773	0.9719	0.9158
18-1	90995000	90748602	0.9973	13.65	13.26	0.9711	0.4118	0.972	0.9142
38-2	140450242	140318150	0.9991	21.07	20.77	0.9857	0.3719	0.9689	0.909
40-3	113232032	113117182	0.999	16.98	16.79	0.9887	0.3722	0.973	0.9202
7-4	121055036	120845600	0.9983	18.16	17.57	0.9678	0.3737	0.9766	0.9289
1-1	107516906	107331162	0.9983	16.13	15.46	0.9586	0.3714	0.9759	0.927
32-5	85868802	85639260	0.9973	12.88	12.67	0.984	0.3993	0.9696	0.9053
31-4	90184590	89933368	0.9972	13.53	12.97	0.9586	0.3892	0.9755	0.9215
15-5	119742174	119529880	0.9982	17.96	17.55	0.9772	0.375	0.9745	0.9223
5-1	114408236	114205896	0.9982	17.16	16.71	0.9737	0.3809	0.9729	0.9182
34-5	132061360	131928840	0.999	19.81	19.47	0.9831	0.3764	0.9735	0.9219
33-2	77368348	77297252	0.9991	11.61	11.02	0.9495	0.3967	0.9721	0.9173
56-6	114519688	114243872	0.9976	17.18	16.91	0.9843	0.3733	0.9857	0.9604
24-1	150393306	149977114	0.9972	22.56	22.24	0.9858	0.3769	0.9745	0.9183
15-4	122627074	122410656	0.9982	18.39	17.95	0.9759	0.3802	0.9738	0.9209
31-2	130302282	129931566	0.9972	19.55	19.3	0.9876	0.3826	0.9739	0.9167
16-4	103453260	103275148	0.9983	15.52	15.11	0.9738	0.4049	0.9712	0.9137
7-5	108842560	108662060	0.9983	16.33	16.1	0.9858	0.3799	0.9715	0.9142
36-2	219656396	219123404	0.9976	32.95	32.1	0.9743	0.3821	0.9781	0.9296
42-1	102911470	102819380	0.9991	15.44	15.33	0.9929	0.3692	0.9714	0.9154
51-1	134691804	134566458	0.9991	20.2	19.64	0.9722	0.3757	0.9756	0.9277
24-2	139406542	139023574	0.9973	20.91	20.12	0.9623	0.3847	0.9767	0.9255
21-5	125077640	124722774	0.9972	18.76	18.42	0.9819	0.3722	0.9755	0.922
13-5	222850930	222460208	0.9982	33.43	32.75	0.9798	0.371	0.9734	0.9195
41-2	91489720	91402756	0.999	13.72	13.59	0.9904	0.3751	0.9706	0.9125
26-1	125732172	125375032	0.9972	18.86	18.46	0.979	0.3891	0.9754	0.9217
39-5	100977092	100881584	0.9991	15.15	14.99	0.9896	0.3781	0.9721	0.9173
17-1	114967226	114762352	0.9982	17.25	16.95	0.983	0.3723	0.9695	0.9092
36-5	142147308	142014226	0.9991	21.32	20.86	0.9784	0.3786	0.9747	0.9248
10-1	125301260	125087986	0.9983	18.8	18.47	0.9827	0.3858	0.972	0.916
27-3	97176446	96908526	0.9972	14.58	14.32	0.9822	0.3914	0.9751	0.9202
24-3	179066980	178554634	0.9971	26.86	26.34	0.9806	0.3772	0.976	0.9236
49-2	102849888	102753004	0.9991	15.43	15.28	0.9902	0.3693	0.9703	0.9118
8-1	100634974	100451508	0.9982	15.1	14.63	0.9695	0.3725	0.9772	0.9299
1-4	97088756	96921622	0.9983	14.56	14.18	0.9736	0.3681	0.9746	0.9229
21-4	93510726	93245344	0.9972	14.03	13.8	0.9841	0.3803	0.9754	0.9215
50-3	96639784	96556212	0.9991	14.5	14.28	0.985	0.3958	0.9713	0.9154
37-4	147469424	147113704	0.9976	22.12	21.87	0.9886	0.3839	0.979	0.9315
19-5	73817364	73687662	0.9982	11.07	10.81	0.9765	0.3962	0.9712	0.9132
32-1	99069890	98789508	0.9972	14.86	14.53	0.9775	0.3934	0.9746	0.9197
39-4	105826590	105720110	0.999	15.87	15.46	0.9738	0.3695	0.9749	0.9252
13-2	142938878	142690082	0.9983	21.44	21.17	0.9873	0.3655	0.9714	0.9133
44-3	104295610	104189218	0.999	15.64	15.43	0.9866	0.3708	0.9728	0.9193
15-2	99326702	99155752	0.9983	14.9	14.64	0.9828	0.3721	0.9736	0.9193
28-1	80025046	79803454	0.9972	12	11.48	0.9565	0.4146	0.9744	0.9189
11-5	146728890	146477754	0.9983	22.01	21.61	0.982	0.3731	0.9715	0.9138
11-2	103591930	103425994	0.9984	15.54	14.74	0.9485	0.3886	0.971	0.9134
3-1	110388722	110204858	0.9983	16.56	16.36	0.9882	0.3719	0.9709	0.9116
2-1	83038848	82898596	0.9983	12.46	12.34	0.9905	0.3715	0.9704	0.9105
23-1	123004386	122658038	0.9972	18.45	18.15	0.9837	0.3888	0.975	0.9198
3-2	109867646	109671530	0.9982	16.48	15.85	0.9618	0.3832	0.9755	0.9261
7-1	139722024	139490930	0.9983	20.96	20.82	0.9932	0.3692	0.9689	0.906
51-5	68573180	68515948	0.9992	10.29	10.1	0.9821	0.4002	0.9671	0.9048
7-3	112260642	112074932	0.9983	16.84	16.68	0.9907	0.3708	0.9713	0.913
18-4	67338628	67216276	0.9982	10.1	9.76	0.9661	0.4054	0.9752	0.9252
26-5	146238214	145825532	0.9972	21.94	21.2	0.9667	0.3795	0.9771	0.9271
50-5	127336272	127211750	0.999	19.1	18.14	0.9496	0.3712	0.9787	0.9366
11-1	73839582	73715210	0.9983	11.08	10.84	0.9785	0.4051	0.9691	0.908
27-5	103382362	103081314	0.9971	15.51	15.13	0.9756	0.4062	0.9771	0.9271
15-1	118841704	118634642	0.9983	17.83	17.33	0.972	0.3954	0.9736	0.9199
37-1	261972808	261339678	0.9976	39.3	38.49	0.9795	0.405	0.98	0.9349
17-2	141713738	141464292	0.9982	21.26	20.8	0.9783	0.3693	0.9746	0.9224
36-4	125808680	125683468	0.999	18.87	18.58	0.9844	0.3892	0.9736	0.9218
40-2	107256010	107149242	0.999	16.09	15.93	0.9901	0.3684	0.9722	0.9177
39-1	110459166	110360048	0.9991	16.57	16.46	0.9933	0.3719	0.9686	0.9071
34-2	97582616	97487418	0.999	14.64	14.17	0.9683	0.3773	0.9749	0.9254
34-4	122455702	122331510	0.999	18.37	18.12	0.9866	0.3789	0.9727	0.9193
4-5	71762426	71640898	0.9983	10.76	10.51	0.9762	0.3874	0.9725	0.9161
30-4	111201068	110885158	0.9972	16.68	16.44	0.9858	0.3783	0.9749	0.9203
1-3	100630990	100462918	0.9983	15.09	14.88	0.9855	0.3771	0.9746	0.9227
10-5	162055072	161780060	0.9983	24.31	23.32	0.9595	0.3761	0.9739	0.9212
52-1	162635024	162237768	0.9976	24.4	23.81	0.9762	0.3704	0.981	0.9378
39-3	108190712	108087314	0.999	16.23	15.95	0.9831	0.378	0.9736	0.9217
41-1	127683268	127553626	0.999	19.15	18.63	0.9726	0.3688	0.9745	0.9242
20-2	114080070	113761486	0.9972	17.11	16.83	0.9838	0.372	0.9757	0.9223
22-5	126779172	126421382	0.9972	19.02	18.69	0.9826	0.3716	0.9745	0.9186
2-3	64938742	64830282	0.9983	9.74	9.47	0.972	0.369	0.9744	0.9225
14-3	96801472	96639044	0.9983	14.52	14.37	0.99	0.3699	0.9702	0.9093
51-3	148540984	148395288	0.999	22.28	21.81	0.9791	0.3709	0.9726	0.9187
6-3	135817100	135583028	0.9983	20.37	20.09	0.9861	0.3932	0.971	0.913
20-5	121971556	121635880	0.9972	18.3	18.05	0.9864	0.3698	0.9738	0.9168
37-2	166288092	165891956	0.9976	24.94	24.47	0.9811	0.3796	0.9697	0.9185
41-4	114993728	114880458	0.999	17.25	17.09	0.9908	0.3716	0.9716	0.9162
2-4	96614022	96444366	0.9982	14.49	13.96	0.9633	0.3695	0.9738	0.9207
48-1	136842850	136715002	0.9991	20.53	19.64	0.9568	0.3775	0.9754	0.927
5-3	77367744	77246484	0.9984	11.61	10.97	0.9457	0.4007	0.972	0.9163
30-1	105038936	104744574	0.9972	15.76	15.47	0.9819	0.3991	0.9736	0.9162
14-4	178339512	178016266	0.9982	26.75	25.39	0.9492	0.3685	0.9788	0.9348
8-2	125595424	125377272	0.9983	18.84	18.49	0.9814	0.3711	0.9702	0.9103
3-3	110471032	110276704	0.9982	16.57	16.32	0.9851	0.3837	0.9734	0.9195
25-3	89704684	89452376	0.9972	13.46	13	0.9661	0.4175	0.974	0.918
7-2	142952316	142706950	0.9983	21.44	20.79	0.9694	0.3891	0.9717	0.9146
22-4	125112308	124765486	0.9972	18.77	18.5	0.9859	0.3961	0.9748	0.9193
40-1	98774900	98676244	0.999	14.82	14.6	0.9852	0.3711	0.972	0.9174
50-4	110398750	110289224	0.999	16.56	16.25	0.9811	0.3695	0.9738	0.9222
40-4	108790984	108683026	0.999	16.32	16.02	0.9817	0.3702	0.9728	0.9195
50-1	137745212	137598056	0.9989	20.66	19.5	0.9439	0.3736	0.9767	0.9303
6-4	126285656	126071792	0.9983	18.94	18.42	0.9723	0.3796	0.9726	0.9171
44-5	114918508	114807500	0.999	17.24	17.05	0.9891	0.3687	0.9716	0.916
6-2	157125138	156861808	0.9983	23.57	23.34	0.9903	0.3737	0.9685	0.9041
9-5	109185398	108996056	0.9983	16.38	16.06	0.9803	0.37	0.973	0.9184
4-4	118505616	118299856	0.9983	17.78	17.22	0.9685	0.374	0.9744	0.9222
13-3	76902126	76764594	0.9982	11.54	11.36	0.9847	0.3859	0.9731	0.9184
53-1	209624566	209122954	0.9976	31.44	30.99	0.9857	0.3688	0.98	0.9345
23-3	175925822	175427978	0.9972	26.39	25.64	0.9718	0.3674	0.9767	0.9256
17-4	120194176	119988720	0.9983	18.03	17.83	0.9888	0.3771	0.9707	0.9109
42-2	102547270	102446988	0.999	15.38	15.26	0.9923	0.3726	0.9705	0.9124
28-2	116645322	116315316	0.9972	17.5	17.01	0.9724	0.3984	0.9759	0.9236
4-3	113124666	112926200	0.9982	16.97	16.56	0.9761	0.3687	0.9729	0.9179
25-2	105628122	105330872	0.9972	15.84	15.45	0.9752	0.3888	0.9753	0.9219
28-4	133039640	132670152	0.9972	19.96	19.51	0.9776	0.3785	0.9747	0.9194
20-4	111402496	111100692	0.9973	16.71	15.85	0.9482	0.392	0.9777	0.9293
43-3	103495474	103393338	0.999	15.52	15.32	0.9867	0.3706	0.9719	0.9169
12-1	159674782	159407916	0.9983	23.95	23.08	0.9638	0.3801	0.9752	0.9253
10-3	73335036	73205340	0.9982	11	10.58	0.9618	0.3832	0.9752	0.9246
9-1	73223652	73098682	0.9983	10.98	10.43	0.9495	0.3864	0.9736	0.92
21-1	106449260	106140282	0.9971	15.97	15.34	0.9607	0.3916	0.9773	0.9277
35-3	100992386	100895018	0.999	15.15	14.74	0.9729	0.3974	0.9743	0.9237
37-3	136781420	136452054	0.9976	20.52	20.07	0.9782	0.3785	0.9765	0.9244
27-1	138963690	138585862	0.9973	20.84	20.51	0.9841	0.3959	0.9708	0.9079
32-2	131702320	131334902	0.9972	19.76	19.42	0.983	0.3968	0.9742	0.918
33-1	112389928	112286808	0.9991	16.86	16.51	0.9793	0.3985	0.9735	0.9217
38-4	171455240	171042240	0.9976	25.72	25.47	0.9903	0.3813	0.9788	0.9306
28-3	107191506	106884644	0.9971	16.08	15.5	0.964	0.3923	0.9762	0.9238
30-2	65166336	64991082	0.9973	9.77	9.33	0.954	0.4168	0.974	0.917
11-3	156772378	156492572	0.9982	23.52	22.77	0.9685	0.3762	0.9745	0.923
28-5	148072508	147670440	0.9973	22.21	21.97	0.9892	0.372	0.9722	0.9109
45-5	130904450	130777022	0.999	19.64	19.4	0.9882	0.3706	0.9711	0.9146
46-3	82797682	82727978	0.9992	12.42	12.34	0.9933	0.3723	0.9643	0.8945
3-4	76061758	75932682	0.9983	11.41	11.07	0.9707	0.3866	0.9718	0.9149
23-4	136153654	135768434	0.9972	20.42	20.03	0.9808	0.371	0.9742	0.9179
49-1	125714182	125580896	0.9989	18.86	18.13	0.9615	0.3781	0.9759	0.9283
4-1	110333668	110144450	0.9983	16.55	16.34	0.9875	0.3716	0.9712	0.913
47-2	138055416	137921302	0.999	20.71	20.27	0.9789	0.3714	0.9747	0.9251
24-4	109662626	109377632	0.9974	16.45	16.27	0.9892	0.391	0.9713	0.908
8-5	142643194	142392126	0.9982	21.4	21.03	0.9827	0.3816	0.9718	0.9149

## Sheet: Table S3
Table S3. The distribution of variants
SNP
Region	Number
UTR3	193465
UTR5	107092
downstream	446132
exonic	964329
nonsynonymous SNV	515602
startloss	1144
stopgain	25731
stoploss	954
synonymous SNV	420898
intergenic	1234069
intronic	1207095
splicing	8822
upstream	501782
Indel
Region	Number
UTR3	48203
UTR5	26255
downstream	106061
exonic	72242
frameshift deletion	26899
frameshift insertion	21330
nonframeshift deletion	11215
nonframeshift insertion	8258
startloss	347
stopgain	3862
stoploss	331
intergenic	277712
intronic	270322
splicing	2059
upstream	117237

## Sheet: Table S4
Table S4. Definition and scoring of phenotypic traits
Chinese Name for Traits\Score	Chinese Name for Traits\Score	Traits\Score	Traits\Score	1	2	3	4	5	6	7	8	9	10	H2
顶芽色	主茎的顶端未展开叶的颜色	Terminal bud pigmentation	Color of the terminal bud, referring to the innermost folded immature leaves at the apex of the main stem	Light green	Green	Pale purple	Purple	Dark purple						0.843496
顶叶形状	主茎第一片展开叶的形状	Shape of immature leaves	Shape of the first expanded leaf on the main stem	Ovate​	Reniform	Cordate	Acuminate-cordate​	Triangular​	Lobed					0.787007
顶叶齿类型	主茎第一片展开叶边缘侧齿的类型	Marginal serration type of immature leaf	Type of marginal serration of the first fully expanded leaf on the main stem	Entire Margin​	Serrated Margin​	Dentate Margin								0.891557
顶叶缺刻深浅	主茎第一片展开叶缺刻深浅的程度	Sinus depth of immature leaf	Sinus depth of the first fully expanded leaf on the main stem	Very Slight	Slight	Moderate	Deep	Very Deep						0.932428
顶叶缺刻类型	主茎第一片展开叶裂片的数量类型	Lobe number of immature leaf	Types of leaf lobes classified by number on the first expanded leaf	Single	Doubly	Multidentate​​								0.807144
顶叶色	主茎第一片展开叶的颜色	Immature leaf blade pigmentation	Color of the first fully expanded leaf on the main stem	Light green	Green	Purple and green	Brownish green	Pale purple	Purple	Brownish	Golden yellow	Red		0.861621
顶叶叶缘色	主茎第一片展开叶边缘的颜色	Immature leaf margin pigmentation	Color of the first fully expanded leaf margin	Light green	Green	Pale purple	Purple	Brownish green						0.657307
顶叶皱缩	主茎第一片展开叶是否皱缩	Immature leaf shrinkage	Whether the first expanded leaf on the main stem is wrinkled	Yes	No									0.379878
顶叶茸毛	主茎第一片展开叶是否带有茸毛及浓密程度	Immature leaf hairs	Presence and density of trichomes on the first expanded leaf	Glabrous​	Sparsely Pubescent​	Moderately Pubescent	Densely Pubescent​							0.996993
叶片形状	主茎第一片展开叶下第6~10片成熟叶的形状	Shape of mature leaves	Shape of the 6th–10th mature leaves below the first expanded leaf on the main stem	Ovate​	Reniform	Cordate	Acuminate-cordate​	Triangular​	Lobed					0.808332
叶齿类型	主茎第一片展开叶以下第6~10片成熟叶边缘侧齿的类型	Marginal serration type of mature leaf	Type of marginal serration of the 6th to 10th mature leaves below the first fully expanded leaf on the main stem	Entire Margin​	Serrated Margin​	Dentate Margin								0.883254
叶缺刻深浅	主茎顶端第一片展开叶下第6~10片成熟叶缺刻的深浅程度	Sinus depth of mature leaf	Sinus depth of the 6th to 10th mature leaves below the first fully expanded leaf on the main stem	Very Slight	Slight	Moderate	Deep	Very Deep						0.94163
叶缺刻类型	主茎顶端第一片展开叶下第6~10片成熟叶裂片的数量类型	Lobe number of mature leaf	Types of leaf lobes classified by number on the 6th to 10th mature leaves below the first fully expanded leaf on the main stem	Single	Doubly	Multidentate​​								0.880254
叶皱缩	主茎顶端第一片展开叶下第6~10片成熟叶是否皱缩	Mature leaf shrinkage	Whether the 6th–10th mature leaves below the first expanded leaf on the main stem are wrinkled	Yes	No									0.586986
叶茸毛	主茎顶端第一片展开叶下第6~10片成熟叶是否带有茸毛及浓密程度	Mature leaf hairs	Presence and density of trichomes on the 6th–10th mature leaves below the first expanded leaf	Glabrous​	Sparsely Pubescent​	Moderately Pubescent	Densely Pubescent​							0.969926
叶色	主茎顶端第一片展开叶下第6~10片成熟叶正面的颜色	Adaxial leaf surface pigmentation	Color of the adaxial surface of the 6th to 10th mature leaves below the first fully expanded leaf on the main stem	Light green	Green	Purple and green	Brownish green	Pale purple	Purple	Brownish	Golden yellow			0.110528
叶面脉色	主茎顶端第一片展开叶下第6~10片成熟叶正面叶脉的颜色	Adaxial leaf vein pigmentation	Color of the adaxial veins of the 6th to 10th mature leaves below the first fully expanded leaf on the main stem	Light green	Green	Few purple leaf veins	Many purple leaf veins							0.742792
叶主脉色	主茎顶端第一片展开叶下第6~10片成熟叶背面叶主脉的颜色	Abaxial leaf midvein pigmentation	Color of the abaxial midvein of the 6th to 10th mature leaves below the first fully expanded leaf on the main stem	Light green	Green	Yellow	Pale purple	Purple	Purple patch					0.868276
叶侧脉色	主茎顶端第一片展开叶下第6~10片成熟叶背面叶侧脉的颜色	Abaxial leaf lateral vein pigmentation	Color of the abaxial lateral veins of the 6th to 10th mature leaves below the first fully expanded leaf on the main stem	Light green	Green	Yellow	Pale purple	Purple	Purple patch					0.88061
脉基色	主茎顶端第一片展开叶下第6~10片成熟叶叶脉与叶柄相连部位的颜色	pigmentation at the base of leaf vein	Color of the 6th–10th mature leaves’ vein-attachment regions below the first expanded leaf	Light green	Green	Pale purple	Purple	Dark purple						0.873878
柄基色	主茎顶端第一片展开叶下第6~10片成熟叶叶柄与茎相连部位的颜色	pigmentation at the base of petiole	Color of the 6th–10th mature leaves’ petiole-stem junction below the first expanded leaf	Light green	Green	Pale purple	Purple	Dark purple						0.841551
茎端缠绕度	主茎缠绕的程度	Winding degree of stem end	Degree of main stem twining	Non-twining​	Slight twining​	Moderate twining​	Twining	High-degree twining​						0.759618
茎主色	主茎蔓的主要颜色	Predominant color of stem	Primary color of main stem	Light green	Green	Purple and red	Pale purple	Purple	Dark purple					0.833418
茎叶生长势	地上部茎叶的生长状况	Stem leaf growth potential	Above-ground stem and leaf growth status​	Low	Medium	High								0.594911
株型	茎蔓和分枝的形态与空间分布状况	Plant type	Morphology and spatial distribution of stems, vines, and branches​	Erect	Semi-erect	Prostrate​	Climbing							0.980055
结薯习性	植株结薯时薯块排列的松散程度	Degree of tuberous dispersion​	Degree of tuberous dispersion​	Compact​	Moderately Loose​	Loose								0.0837243
薯型	薯块的形状	Shape of tuberous root	Shape of sweetpotato tuberous root	Globose	Short Fusiform​	Fusiform​	Long Fusiform​	Superior Bulbous​	Inferior Bulbous​	Simple​	Curved​	Irregular		0.17537
薯块缺陷	薯块外观的缺陷状况	Morphological defects of storage roots​	Morphological defects of sweet potato storage roots​	No visible defects​	Reticulated cracks​	Ribbon-like ridges​	Constriction​	Linear grooves​	Constriction with linear grooves					0
薯皮光滑度	薯块表皮的光滑程度	Smoothness of root cuticle	Surface smoothness of sweet potato root tuberous s​	Smoothness	Generally	Roughness								0.215492
薯皮主色	薯块表面的主要颜色	Main color of root cuticle	Primary surface color of root tuberous s​	White	Yellowish	Light brown	Yellow	Brownish	Pink	Red	Purple and red	Purple	Dark purple	0.882842
薯皮次色	薯块表面的次要颜色	Secondary color of root cuticle	Secondary surface coloration of root tuberous s​	No	Yellowish	Light brown	Yellow	Brownish	Pink	Red	Purple and red	Purple	Dark purple	0
皮层颜色	薯块皮层的颜色	Cortical flesh color	Coloration of the peridermr layer of root tuberous s	White	Yellowish	Light brown	Yellow	Brownish	Pink	Red	Purple and red	Purple	Dark purple	0.716326
薯肉主色	薯块横切面薯肉的主要颜色	Main flesh color	Primary flesh color of root tuberous s in cross-section​	White	Yellowish	Yellow	Orangish	Orange peel	Pink	Red	Purple and red	Purple	Dark purple	0.956953
薯肉次色	薯块横切面薯肉的次要颜色	Secondary color of tuberous flesh	Secondary coloration of root tuberous parenchyma in cross-section​	No	Yellowish	Light brown	Yellow	Brownish	Pink	Red	Purple and red	Purple	Dark purple	0.360273
薯肉次色分布	薯块横切面薯肉次要颜色的分布状况	Secondary color distribution of tuberous flesh	Secondary color distribution of sweetpotato tuberous flesh	Outer Ring​	Inner Ring​	Central Core​	Speckles​							0
叶绿素含量		Cholophyll content	Cholophyll content											0.337418
茎直径	主茎第一片展开叶下第 6~10 叶片间节间的直径	Stem diameter	Internodal diameter between the 6th and 10th leaves below the first expanded leaf on the main stem​											0.0203065
节间长度		Internode length	Internode length											0.297914
基部分枝数		Base branch number	Base branch number											NA
最长蔓长	茎基部至最长蔓顶端的长度	Maximum vine length	Length from basal stem to the apex of the longest vine​											0.00824053
单株结薯数	单株收获块根的数量	tuberous number per plant	Tuberous number per plant											0.165534
种植株数		Plant number	Plant number											NA
单株产量		Yield per plant	Yield per plant											NA

## Sheet: Table S5
Table S5. Significant GWAS loci for each traits
Trait name	Chromosome	Position	Ref	Alt	MAF	p value	PVE	Annotation_Type	Candidate gene
Abaxial.leaf.vein.pigmentation	LG1	7172100	C	A	0.081	1.010012e-7	0.1426921286519574	intronic	g1199
Abaxial.leaf.vein.pigmentation	LG1	7472093	A	T	0.086	2.856023e-7	0.15774318521661035	downstream	g1254
Abaxial.leaf.vein.pigmentation	LG2	28085525	T	C	0.08	2.17096e-7	0.13888607557960356	upstream	g8022
Abaxial.leaf.vein.pigmentation	LG3	2611838	T	C	0.086	1.621874e-7	0.15152920848137455	intronic	g9815
Abaxial.leaf.vein.pigmentation	LG3	7024743	T	C	0.112	1.678001e-7	0.12970577290245966	UTR5	g10403
Abaxial.leaf.vein.pigmentation	LG3	7098381	C	T	0.103	1.436214e-7	0.1584537160742003	upstream;downstream	g10414;g10413
Abaxial.leaf.vein.pigmentation	LG3	7230395	A	G	0.103	3.203474e-7	0.15096467074243278	intergenic	g10425;g10426
Abaxial.leaf.vein.pigmentation	LG3	7365592	C	T	0.088	4.254132e-7	0.12419630235215136	upstream	g10444
Abaxial.leaf.vein.pigmentation	LG3	7381198	T	C	0.091	1.793386e-8	0.17085143261434005	intronic	g10445
Abaxial.leaf.vein.pigmentation	LG3	7381219	C	A	0.093	6.557104e-8	0.15249717199225596	intronic	g10445
Abaxial.leaf.vein.pigmentation	LG3	7404960	G	T	0.105	3.255248e-8	0.16926388714665258	intergenic	g10447;g10448
Abaxial.leaf.vein.pigmentation	LG3	7404980	C	G	0.169	1.974595e-7	0.15436995498400802	intergenic	g10447;g10448
Abaxial.leaf.vein.pigmentation	LG3	7405221	A	G	0.097	4.159787e-7	0.1378796071676872	intergenic	g10447;g10448
Abaxial.leaf.vein.pigmentation	LG3	7411727	T	A	0.101	5.144589e-8	0.16442913645903542	upstream	g10449
Abaxial.leaf.vein.pigmentation	LG3	8491687	C	T	0.113	4.975218e-7	0.13712634233701498	intronic	g10580
Abaxial.leaf.vein.pigmentation	LG3	11611906	G	A	0.101	4.130234e-8	0.15648052305733742	exonic	g10995
Abaxial.leaf.vein.pigmentation	LG3	11992197	T	G	0.127	6.58817e-7	0.1566081621304211	intronic	g11045
Abaxial.leaf.vein.pigmentation	LG3	14287035	C	T	0.15	9.633514e-8	0.1541961341819623	intronic	g11366
Abaxial.leaf.vein.pigmentation	LG5	2384022	G	A	0.154	3.099466e-8	0.14795798196506463	intronic	g16998
Abaxial.leaf.vein.pigmentation	LG5	2487676	G	T	0.216	1.684061e-7	0.15460948374249928	upstream	g17013
Abaxial.leaf.vein.pigmentation	LG5	2856764	G	A	0.127	9.265494e-8	0.14473274381266824	upstream	g17073
Abaxial.leaf.vein.pigmentation	LG5	2856777	C	T	0.122	8.096523e-8	0.1421950772463887	upstream	g17073
Abaxial.leaf.vein.pigmentation	LG5	2857801	C	A	0.126	7.416418e-9	0.16645145954986768	intronic	g17073
Abaxial.leaf.vein.pigmentation	LG5	2857893	T	C	0.11	9.69738e-7	0.10840389504800749	intronic	g17073
Abaxial.leaf.vein.pigmentation	LG5	2859398	T	C	0.123	9.068758e-9	0.1593656492593405	intronic	g17073
Abaxial.leaf.vein.pigmentation	LG5	2859401	A	T	0.12	1.967465e-7	0.12613318659979983	intronic	g17073
Abaxial.leaf.vein.pigmentation	LG5	2860177	T	C	0.132	7.222898e-7	0.1214196968881068	exonic	g17073
Abaxial.leaf.vein.pigmentation	LG5	2861056	G	A	0.12	4.428665e-9	0.16253567636408298	exonic	g17074
Abaxial.leaf.vein.pigmentation	LG5	2861489	T	G	0.12	4.190417e-9	0.17100165092215214	exonic	g17074
Abaxial.leaf.vein.pigmentation	LG5	2862306	C	A	0.079	7.826573e-7	0.10774625446074557	intronic	g17074
Abaxial.leaf.vein.pigmentation	LG5	2862439	A	C	0.15	4.213904e-10	0.17427699168702526	exonic	g17074
Abaxial.leaf.vein.pigmentation	LG5	2863248	C	A	0.112	1.281323e-7	0.13893044417869502	exonic	g17074
Abaxial.leaf.vein.pigmentation	LG5	2863249	G	C	0.112	1.281323e-7	0.13893044417869502	exonic	g17074
Abaxial.leaf.vein.pigmentation	LG5	2863255	C	G	0.112	3.337855e-7	0.12689401991938148	exonic	g17074
Abaxial.leaf.vein.pigmentation	LG5	2863257	G	C	0.112	3.337855e-7	0.12689401991938148	exonic	g17074
Abaxial.leaf.vein.pigmentation	LG5	2863637	T	G	0.113	8.227734e-7	0.11134012481936861	upstream	g17074
Abaxial.leaf.vein.pigmentation	LG5	2863638	G	A	0.113	8.227734e-7	0.11134012481936861	upstream	g17074
Abaxial.leaf.vein.pigmentation	LG5	2864619	C	T	0.101	6.020349e-7	0.10998699992354415	intergenic	g17074;g17075
Abaxial.leaf.vein.pigmentation	LG5	2874310	T	C	0.109	2.458899e-8	0.1355919512772513	intronic	g17076
Abaxial.leaf.vein.pigmentation	LG5	2875634	A	T	0.113	8.435037e-9	0.15055104970200403	upstream	g17076
Abaxial.leaf.vein.pigmentation	LG5	2875636	C	T	0.113	8.435037e-9	0.15055104970200403	upstream	g17076
Abaxial.leaf.vein.pigmentation	LG5	2883510	G	A	0.112	7.29503e-8	0.1330813049857597	upstream	g17078
Abaxial.leaf.vein.pigmentation	LG5	2889055	C	T	0.109	5.093719e-10	0.17257957306419214	upstream	g17081
Abaxial.leaf.vein.pigmentation	LG5	2889708	A	T	0.114	8.143046e-10	0.18246717837963272	upstream	g17081
Abaxial.leaf.vein.pigmentation	LG5	2890792	T	C	0.088	1.038297e-9	0.15859915647554843	exonic	g17081
Abaxial.leaf.vein.pigmentation	LG5	2891444	A	G	0.112	4.445606e-7	0.1294604381742812	intronic	g17081
Abaxial.leaf.vein.pigmentation	LG5	2911570	T	G	0.128	2.701954e-8	0.12863600633509914	intergenic	g17082;g17083
Abaxial.leaf.vein.pigmentation	LG5	2920313	T	A	0.11	2.606132e-7	0.13360159784448347	upstream	g17083
Abaxial.leaf.vein.pigmentation	LG5	2923495	C	A	0.107	2.340816e-7	0.12498703281556771	intergenic	g17083;g17084
Abaxial.leaf.vein.pigmentation	LG5	2927644	T	A	0.149	1.088077e-7	0.14698622562953897	upstream	g17084
Abaxial.leaf.vein.pigmentation	LG5	2927826	A	T	0.124	1.077756e-8	0.15024325948619977	upstream	g17084
Abaxial.leaf.vein.pigmentation	LG5	2927934	C	T	0.126	3.909559e-9	0.15468364893167863	upstream	g17084
Abaxial.leaf.vein.pigmentation	LG5	2928042	C	T	0.128	6.594862e-13	0.2522884534203704	upstream	g17084
Abaxial.leaf.vein.pigmentation	LG5	2929219	T	G	0.124	9.262853e-7	0.11695774295492546	intronic	g17084
Abaxial.leaf.vein.pigmentation	LG5	2936727	G	T	0.109	4.930026e-9	0.14964902812126	intergenic	g17084;g17085
Abaxial.leaf.vein.pigmentation	LG5	2939100	C	A	0.116	6.248727e-11	0.18043248926149866	UTR5	g17085
Abaxial.leaf.vein.pigmentation	LG5	2939115	C	T	0.113	2.950898e-11	0.18733098830233896	UTR5	g17085
Abaxial.leaf.vein.pigmentation	LG5	2939214	G	A	0.136	5.333592e-10	0.19094122504316893	UTR5	g17085
Abaxial.leaf.vein.pigmentation	LG5	2942184	T	G	0.13	4.559477e-7	0.12069221601257092	exonic	g17086
Abaxial.leaf.vein.pigmentation	LG5	2942713	A	T	0.071	4.776316e-7	0.09350258999350046	exonic	g17086
Abaxial.leaf.vein.pigmentation	LG5	2943471	C	A	0.105	5.998846e-12	0.194458653039548	upstream	g17086
Abaxial.leaf.vein.pigmentation	LG5	2943779	A	T	0.119	1.475776e-7	0.12337777382549783	intergenic	g17086;g17087
Abaxial.leaf.vein.pigmentation	LG5	2944151	T	A	0.109	3.023722e-7	0.12173710030016043	upstream	g17087
Abaxial.leaf.vein.pigmentation	LG5	2945060	A	T	0.1	2.249618e-8	0.14035799386157535	intronic	g17087
Abaxial.leaf.vein.pigmentation	LG5	2945334	A	T	0.102	4.640098e-9	0.1509447350327922	intronic	g17087
Abaxial.leaf.vein.pigmentation	LG5	2945774	A	T	0.114	3.728105e-8	0.1379341640581998	UTR5	g17087
Abaxial.leaf.vein.pigmentation	LG5	2945838	T	C	0.136	1.960566e-8	0.15980743667170716	UTR5	g17087
Abaxial.leaf.vein.pigmentation	LG5	2945840	C	A	0.136	1.960566e-8	0.15980743667170716	UTR5	g17087
Abaxial.leaf.vein.pigmentation	LG5	2946182	G	T	0.141	5.624118e-11	0.1932306465590079	exonic	g17087
Abaxial.leaf.vein.pigmentation	LG5	2946616	A	C	0.112	1.689775e-7	0.11803011225012792	exonic	g17087
Abaxial.leaf.vein.pigmentation	LG5	2946924	G	C	0.134	7.035406e-10	0.18183286798286044	exonic	g17087
Abaxial.leaf.vein.pigmentation	LG5	2948336	C	T	0.112	1.686478e-9	0.1620455755866785	exonic	g17088
Abaxial.leaf.vein.pigmentation	LG5	2948953	C	A	0.114	5.485079e-10	0.1647259296213298	intronic	g17088
Abaxial.leaf.vein.pigmentation	LG5	2949478	C	A	0.118	1.337453e-7	0.1264997301600315	intronic	g17088
Abaxial.leaf.vein.pigmentation	LG5	2950349	G	C	0.124	2.277719e-8	0.1505483023200657	upstream;downstream	g17088;g17089
Abaxial.leaf.vein.pigmentation	LG5	2952940	T	C	0.15	3.092817e-12	0.25311588422994075	UTR3	g17090
Abaxial.leaf.vein.pigmentation	LG5	2967258	A	G	0.132	3.209474e-13	0.2583931483263182	intronic	g17092
Abaxial.leaf.vein.pigmentation	LG5	2972126	C	T	0.134	1.509815e-12	0.23372168228177276	exonic	g17093
Abaxial.leaf.vein.pigmentation	LG5	2972127	A	T	0.134	1.509815e-12	0.23372168228177276	exonic	g17093
Abaxial.leaf.vein.pigmentation	LG5	3414729	T	A	0.203	3.240393e-7	0.13739988105659864	upstream	g17154
Abaxial.leaf.vein.pigmentation	LG5	3419858	T	G	0.167	8.991113e-11	0.2348714947211144	upstream	g17155
Abaxial.leaf.vein.pigmentation	LG5	3420527	G	A	0.176	9.408915e-7	0.16060891602688757	upstream	g17155
Abaxial.leaf.vein.pigmentation	LG5	3422801	G	A	0.161	6.863404e-7	0.13581482945235002	exonic	g17156
Abaxial.leaf.vein.pigmentation	LG5	3424852	A	T	0.172	5.742636e-7	0.13841849096872216	intergenic	g17156;g17157
Abaxial.leaf.vein.pigmentation	LG5	3429181	G	A	0.15	8.185982e-7	0.13142661364330308	intergenic	g17156;g17157
Abaxial.leaf.vein.pigmentation	LG5	3429732	T	C	0.147	5.914167e-8	0.14321150761995716	intergenic	g17156;g17157
Abaxial.leaf.vein.pigmentation	LG5	3450880	T	G	0.198	9.951705e-9	0.18447980319693547	intergenic	g17157;g17158
Abaxial.leaf.vein.pigmentation	LG5	3461525	A	T	0.158	7.376528e-9	0.19485458218974033	intergenic	g17158;g17159
Abaxial.leaf.vein.pigmentation	LG5	3465311	A	C	0.176	7.702591e-7	0.14073472373112197	downstream	g17159
Abaxial.leaf.vein.pigmentation	LG5	3469060	C	A	0.149	4.141652e-8	0.1580531640382507	intergenic	g17159;g17160
Abaxial.leaf.vein.pigmentation	LG5	3514963	G	T	0.161	6.909626e-7	0.14305908424117963	intronic	g17165
Abaxial.leaf.vein.pigmentation	LG5	3518341	G	A	0.114	4.6154e-7	0.11698708276801198	intergenic	g17165;g17166
Abaxial.leaf.vein.pigmentation	LG5	3538302	G	T	0.146	1.525483e-7	0.13730465378559256	downstream	g17168
Abaxial.leaf.vein.pigmentation	LG6	3649510	C	A	0.136	7.196045e-7	0.09834049974754429	exonic	g21343
Abaxial.leaf.vein.pigmentation	LG10	11646532	C	A	0.159	3.259398e-7	0.12124976772996053	intergenic	g39762;g39763
Abaxial.leaf.vein.pigmentation	LG10	14181372	G	A	0.066	2.529296e-7	0.16112090460544298	intergenic	g40094;g40095
Abaxial.leaf.vein.pigmentation	LG11	22247698	G	T	0.101	8.800688e-7	0.1282697780347713	upstream	g44453
Abaxial.leaf.vein.pigmentation	LG11	35443553	T	C	0.164	4.70177e-7	0.12646399750873885	exonic	g46148
Abaxial.leaf.vein.pigmentation	LG12	30364	G	T	0.082	2.102148e-9	0.14222755216711627	intergenic	g46919;g46920
Abaxial.leaf.vein.pigmentation	LG12	19345371	T	A	0.078	7.228355e-8	0.16958152636565146	exonic	g49486
Abaxial.leaf.vein.pigmentation	LG13	15767795	T	C	0.196	6.457063e-7	0.13764712316399197	downstream	g53311
Abaxial.leaf.vein.pigmentation	LG13	15933857	C	T	0.148	5.459521e-7	0.15109300032791242	downstream	g53334
Abaxial.leaf.vein.pigmentation	LG14	23541566	C	T	0.067	6.243431e-7	0.10412195465016937	exonic	g58624
Abaxial.leaf.vein.pigmentation	LG15	19407575	C	A	0.095	2.178436e-8	0.1403517504217292	intergenic	g62542;g62543
Adaxial.vein.color.of.leaves	LG1	29578421	C	T	0.088	7.795187e-8	0.14679748039258736	intronic	g4110
Adaxial.vein.color.of.leaves	LG1	29579139	G	A	0.107	2.888119e-8	0.1458569246329441	exonic	g4110
Adaxial.vein.color.of.leaves	LG2	12444254	C	T	0.261	5.0005720000000005e-07	0.13806901519316914	UTR3	g6021
Adaxial.vein.color.of.leaves	LG2	32054176	G	A	0.063	1.498879e-7	0.12024072100305319	intergenic	g8541;g8542
Adaxial.vein.color.of.leaves	LG3	9717679	C	T	0.078	6.869126e-7	0.11259494332302226	upstream	g10747
Adaxial.vein.color.of.leaves	LG3	18300960	A	T	0.063	1.755865e-7	0.11320401581212922	intergenic	g11880;g11881
Adaxial.vein.color.of.leaves	LG3	18395523	G	C	0.086	5.533956e-8	0.1444862075727324	downstream	g11893
Adaxial.vein.color.of.leaves	LG3	18608538	A	T	0.094	9.139917e-7	0.12597271562337609	upstream	g11923
Adaxial.vein.color.of.leaves	LG3	18825768	T	A	0.126	9.211024e-7	0.13293396137741162	intronic	g11951
Adaxial.vein.color.of.leaves	LG3	18980855	T	A	0.128	5.477853e-8	0.1602753495790943	upstream	g11981
Adaxial.vein.color.of.leaves	LG3	19275155	T	C	0.139	1.151063e-7	0.13863347912237273	downstream	g12029;g12030
Adaxial.vein.color.of.leaves	LG3	19429305	T	A	0.179	6.163443e-7	0.1279082591525705	exonic	g12059
Adaxial.vein.color.of.leaves	LG3	19923315	A	T	0.098	6.724757e-7	0.11256299058998749	exonic	g12126
Adaxial.vein.color.of.leaves	LG5	2853965	T	G	0.086	1.075796e-7	0.12532329819880952	intergenic	g17072;g17073
Adaxial.vein.color.of.leaves	LG5	2856764	G	A	0.127	6.562542e-7	0.12179821081237983	upstream	g17073
Adaxial.vein.color.of.leaves	LG5	2856777	C	T	0.122	1.291671e-7	0.13268632683615345	upstream	g17073
Adaxial.vein.color.of.leaves	LG5	2857801	C	A	0.126	3.231926e-9	0.16930772652777074	intronic	g17073
Adaxial.vein.color.of.leaves	LG5	2857893	T	C	0.11	1.121334e-7	0.12431565745422654	intronic	g17073
Adaxial.vein.color.of.leaves	LG5	2859363	C	T	0.091	1.316885e-8	0.1362719439696265	intronic	g17073
Adaxial.vein.color.of.leaves	LG5	2859398	T	C	0.123	3.047668e-8	0.14820151764496023	intronic	g17073
Adaxial.vein.color.of.leaves	LG5	2859401	A	T	0.12	2.501568e-8	0.14584235878105825	intronic	g17073
Adaxial.vein.color.of.leaves	LG5	2861056	G	A	0.12	6.309323e-10	0.17284685570652153	exonic	g17074
Adaxial.vein.color.of.leaves	LG5	2861489	T	G	0.12	8.015757e-9	0.1546624754581593	exonic	g17074
Adaxial.vein.color.of.leaves	LG5	2861786	A	T	0.103	9.140907e-9	0.14715553247738503	intronic	g17074
Adaxial.vein.color.of.leaves	LG5	2861840	C	A	0.122	1.830127e-8	0.14474911927243603	intronic	g17074
Adaxial.vein.color.of.leaves	LG5	2862176	C	A	0.06	2.788136e-7	0.1078254317518625	exonic	g17074
Adaxial.vein.color.of.leaves	LG5	2862206	C	G	0.068	4.207979e-7	0.10530092361622304	exonic	g17074
Adaxial.vein.color.of.leaves	LG5	2862439	A	C	0.15	1.359513e-8	0.14861315327801203	exonic	g17074
Adaxial.vein.color.of.leaves	LG5	2863248	C	A	0.112	4.966167e-8	0.14538934452318839	exonic	g17074
Adaxial.vein.color.of.leaves	LG5	2863249	G	C	0.112	4.966167e-8	0.14538934452318839	exonic	g17074
Adaxial.vein.color.of.leaves	LG5	2863255	C	G	0.112	4.611568e-7	0.12254810240177776	exonic	g17074
Adaxial.vein.color.of.leaves	LG5	2863257	G	C	0.112	4.611568e-7	0.12254810240177776	exonic	g17074
Adaxial.vein.color.of.leaves	LG5	2863574	G	A	0.11	1.876379e-7	0.12382212157527718	upstream	g17074
Adaxial.vein.color.of.leaves	LG5	2863616	G	A	0.103	7.942823e-8	0.13006750523632715	upstream	g17074
Adaxial.vein.color.of.leaves	LG5	2863861	T	C	0.107	9.674879e-8	0.12345371556790079	upstream	g17074
Adaxial.vein.color.of.leaves	LG5	2864002	A	C	0.082	6.790044e-9	0.14542737165209738	upstream	g17074
Adaxial.vein.color.of.leaves	LG5	2864225	A	C	0.107	2.443497e-8	0.14611457153718532	upstream	g17074
Adaxial.vein.color.of.leaves	LG5	2864249	T	C	0.102	1.44799e-8	0.147359931106123	upstream	g17074
Adaxial.vein.color.of.leaves	LG5	2864268	A	C	0.101	1.453887e-7	0.12529521418673056	upstream	g17074
Adaxial.vein.color.of.leaves	LG5	2873425	T	C	0.152	1.813282e-7	0.15369547430534145	exonic	g17076
Adaxial.vein.color.of.leaves	LG5	2887077	G	A	0.127	8.660159e-7	0.1188766131070308	intronic	g17080
Adaxial.vein.color.of.leaves	LG5	2889055	C	T	0.109	2.232131e-7	0.12491286838641152	upstream	g17081
Adaxial.vein.color.of.leaves	LG5	2889708	A	T	0.114	7.38232e-9	0.15417175115001144	upstream	g17081
Adaxial.vein.color.of.leaves	LG5	2890792	T	C	0.088	3.844541e-7	0.11805035216272819	exonic	g17081
Adaxial.vein.color.of.leaves	LG5	2899614	G	A	0.116	4.345705e-7	0.12337019113687892	intronic	g17082
Adaxial.vein.color.of.leaves	LG5	2901626	G	A	0.105	2.784922e-7	0.11850582281711312	intergenic	g17082;g17083
Adaxial.vein.color.of.leaves	LG5	2919825	G	A	0.083	1.243155e-7	0.12432835283329358	upstream	g17083
Adaxial.vein.color.of.leaves	LG5	2927644	T	A	0.149	1.358329e-9	0.17448449520083617	upstream	g17084
Adaxial.vein.color.of.leaves	LG5	2927826	A	T	0.124	7.660959e-8	0.13303994354489504	upstream	g17084
Adaxial.vein.color.of.leaves	LG5	2927934	C	T	0.126	4.164909e-9	0.1552266118750205	upstream	g17084
Adaxial.vein.color.of.leaves	LG5	2928042	C	T	0.128	3.628739e-9	0.16651102175584467	upstream	g17084
Adaxial.vein.color.of.leaves	LG5	2929219	T	G	0.124	9.737204e-7	0.11280078241484166	intronic	g17084
Adaxial.vein.color.of.leaves	LG5	2945060	A	T	0.1	4.002082e-9	0.14874640394811012	intronic	g17087
Adaxial.vein.color.of.leaves	LG5	2945604	A	G	0.089	5.463243e-7	0.11124149532118323	intronic	g17087
Adaxial.vein.color.of.leaves	LG5	2946182	G	T	0.141	2.610777e-9	0.16493121805791985	exonic	g17087
Adaxial.vein.color.of.leaves	LG5	2946616	A	C	0.112	2.918684e-7	0.11601773011418673	exonic	g17087
Adaxial.vein.color.of.leaves	LG5	2946924	G	C	0.134	3.37941e-7	0.12321262536295084	exonic	g17087
Adaxial.vein.color.of.leaves	LG5	2947396	G	A	0.078	1.653468e-8	0.13133823765471506	UTR3	g17087
Adaxial.vein.color.of.leaves	LG5	2947423	T	C	0.091	2.654349e-10	0.16075188799985443	UTR3	g17087
Adaxial.vein.color.of.leaves	LG5	2948336	C	T	0.112	1.792536e-9	0.15760731275345422	exonic	g17088
Adaxial.vein.color.of.leaves	LG5	2948953	C	A	0.114	6.238239e-8	0.13298703010465573	intronic	g17088
Adaxial.vein.color.of.leaves	LG5	2949478	C	A	0.118	5.578351e-7	0.11770125478317577	intronic	g17088
Adaxial.vein.color.of.leaves	LG5	2952940	T	C	0.15	1.139159e-8	0.16518902347521838	UTR3	g17090
Adaxial.vein.color.of.leaves	LG5	2965273	C	G	0.114	2.96946e-7	0.13376851669182563	exonic	g17092
Adaxial.vein.color.of.leaves	LG5	2965304	A	G	0.132	8.158632e-7	0.12769814018590342	exonic	g17092
Adaxial.vein.color.of.leaves	LG5	2965315	C	T	0.136	9.62622e-7	0.1261453291142226	exonic	g17092
Adaxial.vein.color.of.leaves	LG5	2967430	G	T	0.155	4.806481e-7	0.14482677258180193	intronic	g17092
Adaxial.vein.color.of.leaves	LG5	2967437	A	T	0.157	2.073239e-7	0.15561349374211875	intronic	g17092
Adaxial.vein.color.of.leaves	LG6	7126558	C	T	0.054	1.378426e-7	0.11356485323759087	downstream	g21799
Adaxial.vein.color.of.leaves	LG6	17509576	T	C	0.076	7.765285e-7	0.09579575795378838	intergenic	g23222;g23223
Adaxial.vein.color.of.leaves	LG7	30375881	C	T	0.088	3.773831e-7	0.12066538794987612	exonic	g29429
Adaxial.vein.color.of.leaves	LG10	9320603	G	A	0.078	3.263873e-8	0.1411202655581585	exonic	g39441
Adaxial.vein.color.of.leaves	LG10	9408126	T	G	0.061	7.182055e-7	0.10861168281716929	downstream	g39455
Adaxial.vein.color.of.leaves	LG10	17390266	T	C	0.063	3.164011e-8	0.11966002691167055	upstream	g40549
Adaxial.vein.color.of.leaves	LG12	4701483	G	A	0.061	3.795911e-7	0.10406284821410948	exonic	g47554
Adaxial.vein.color.of.leaves	LG12	16600919	T	C	0.062	7.132411e-7	0.13153926705246732	intergenic	g49105;g49106
Adaxial.vein.color.of.leaves	LG14	13381486	C	G	0.059	2.364381e-9	0.153351478913836	UTR5	g57234
Appearance.defects.of.sweetpotato.root	LG5	14904712	C	T	0.106	5.252094e-7	0.10682711345129103	exonic	g18694
Appearance.defects.of.sweetpotato.root	LG12	15666065	A	G	0.138	4.346776e-7	0.128638696419379	UTR3	g48986
Base.of.leaf.vein.pigmentation	LG3	3956239	G	A	0.11	1.765893e-7	0.12046658278291812	exonic	g10005
Base.of.leaf.vein.pigmentation	LG3	3956244	C	T	0.11	1.765893e-7	0.12046658278291812	exonic	g10005
Base.of.leaf.vein.pigmentation	LG3	3956258	G	A	0.11	1.765893e-7	0.12046658278291812	exonic	g10005
Base.of.leaf.vein.pigmentation	LG3	14282362	C	T	0.097	4.340523e-7	0.09561502983973584	intergenic	g11365;g11366
Base.of.leaf.vein.pigmentation	LG5	2346142	G	T	0.19	1.369349e-7	0.15297672310627933	intergenic	g16992;g16993
Base.of.leaf.vein.pigmentation	LG5	2350995	A	G	0.13	3.242405e-8	0.13950959622785708	upstream	g16993
Base.of.leaf.vein.pigmentation	LG5	2357536	C	T	0.179	2.642666e-7	0.1518073059864439	upstream	g16994
Base.of.leaf.vein.pigmentation	LG5	2396867	T	C	0.132	8.243773e-8	0.15321637738297295	upstream	g16999
Base.of.leaf.vein.pigmentation	LG5	2400572	C	A	0.143	1.353066e-7	0.16848874856045154	downstream	g16999;g17000
Base.of.leaf.vein.pigmentation	LG5	2401675	C	T	0.12	3.405413e-7	0.13766236019771855	intronic	g17000
Base.of.leaf.vein.pigmentation	LG5	2402795	G	A	0.101	3.477499e-7	0.12338912936314783	exonic	g17000
Base.of.leaf.vein.pigmentation	LG5	2408823	T	C	0.146	3.670371e-8	0.17870393733456094	upstream	g17000
Base.of.leaf.vein.pigmentation	LG5	2413715	A	T	0.128	2.112894e-8	0.1764839276202673	exonic	g17001
Base.of.leaf.vein.pigmentation	LG5	2414692	A	C	0.119	3.387562e-7	0.14290711361348848	upstream	g17001
Base.of.leaf.vein.pigmentation	LG5	2427355	C	A	0.125	2.621821e-8	0.16162954325549514	intergenic	g17003;g17005
Base.of.leaf.vein.pigmentation	LG5	2468730	A	T	0.198	3.585629e-7	0.15726977529230746	intergenic	g17011;g17013
Base.of.leaf.vein.pigmentation	LG5	2487676	G	T	0.216	7.674492e-9	0.18501539678330944	upstream	g17013
Base.of.leaf.vein.pigmentation	LG5	2495207	G	T	0.134	2.195424e-7	0.1369369661278274	intergenic	g17014;g17015
Base.of.leaf.vein.pigmentation	LG5	2495398	T	C	0.145	9.085468e-7	0.1335720017823685	intergenic	g17014;g17015
Base.of.leaf.vein.pigmentation	LG5	2508003	A	T	0.14	8.119979e-8	0.15584322854860652	intronic	g17017
Base.of.leaf.vein.pigmentation	LG5	2515633	T	A	0.141	2.575529e-7	0.1424120838240005	intergenic	g17019;g17020
Base.of.leaf.vein.pigmentation	LG5	2548156	T	C	0.138	4.43288e-7	0.13613237981336362	exonic	g17027
Base.of.leaf.vein.pigmentation	LG5	2554443	G	T	0.138	1.227572e-8	0.15196514533151392	intergenic	g17027;g17028
Base.of.leaf.vein.pigmentation	LG5	2566958	C	A	0.14	2.806758e-7	0.15391210739150327	intergenic	g17029;g17030
Base.of.leaf.vein.pigmentation	LG5	2642371	G	A	0.139	3.453427e-9	0.17934865610693318	intergenic	g17038;g17039
Base.of.leaf.vein.pigmentation	LG5	2647486	G	T	0.132	4.003772e-8	0.16739078493359968	exonic	g17039
Base.of.leaf.vein.pigmentation	LG5	2661398	C	T	0.132	2.903213e-7	0.1262074714907522	upstream	g17042
Base.of.leaf.vein.pigmentation	LG5	2666875	C	T	0.39	6.750053e-7	0.1213386918534367	intronic	g17043
Base.of.leaf.vein.pigmentation	LG5	2666881	T	G	0.379	7.381606e-7	0.126480789675022	intronic	g17043
Base.of.leaf.vein.pigmentation	LG5	2683848	G	C	0.119	1.248679e-7	0.15224363930565568	upstream;downstream	g17047;g17048
Base.of.leaf.vein.pigmentation	LG5	2683867	T	G	0.123	7.378703e-8	0.15800966295523236	upstream;downstream	g17047;g17048
Base.of.leaf.vein.pigmentation	LG5	2738934	C	T	0.107	1.985118e-7	0.14506985332524075	intergenic	g17056;g17057
Base.of.leaf.vein.pigmentation	LG5	2764638	T	C	0.155	2.060744e-7	0.14924323884529503	intronic	g17061
Base.of.leaf.vein.pigmentation	LG5	2765010	A	G	0.149	1.363468e-7	0.14810602261875014	exonic	g17061
Base.of.leaf.vein.pigmentation	LG5	2773317	A	T	0.084	6.529585e-7	0.09278860778785561	intergenic	g17062;g17063
Base.of.leaf.vein.pigmentation	LG5	2773329	T	C	0.089	8.913755e-7	0.09589463801481589	intergenic	g17062;g17063
Base.of.leaf.vein.pigmentation	LG5	2774930	T	A	0.122	5.3344910000000003e-08	0.1405502430344099	intergenic	g17062;g17063
Base.of.leaf.vein.pigmentation	LG5	2782091	C	T	0.143	1.420027e-8	0.1814259622797822	intergenic	g17062;g17063
Base.of.leaf.vein.pigmentation	LG5	2854241	T	C	0.101	5.95601e-8	0.1275173118120572	intergenic	g17072;g17073
Base.of.leaf.vein.pigmentation	LG5	2856764	G	A	0.127	3.525124e-13	0.25005995562898337	upstream	g17073
Base.of.leaf.vein.pigmentation	LG5	2856777	C	T	0.122	1.222326e-12	0.2339332527587639	upstream	g17073
Base.of.leaf.vein.pigmentation	LG5	2857801	C	A	0.126	2.659409e-13	0.2477403254228381	intronic	g17073
Base.of.leaf.vein.pigmentation	LG5	2857893	T	C	0.11	1.139639e-11	0.19441657807342858	intronic	g17073
Base.of.leaf.vein.pigmentation	LG5	2858006	G	A	0.101	1.387466e-7	0.1155849836502366	intronic	g17073
Base.of.leaf.vein.pigmentation	LG5	2859363	C	T	0.091	2.07263e-8	0.12341025767980987	intronic	g17073
Base.of.leaf.vein.pigmentation	LG5	2859398	T	C	0.123	4.359066e-15	0.27644150694388786	intronic	g17073
Base.of.leaf.vein.pigmentation	LG5	2859401	A	T	0.12	9.15491e-15	0.25950798621538	intronic	g17073
Base.of.leaf.vein.pigmentation	LG5	2859630	G	A	0.068	3.555171e-9	0.1315933146230162	intronic	g17073
Base.of.leaf.vein.pigmentation	LG5	2860084	G	A	0.103	4.19069e-9	0.1606221083376126	intronic	g17073
Base.of.leaf.vein.pigmentation	LG5	2860177	T	C	0.132	2.956937e-12	0.22517870295526926	exonic	g17073
Base.of.leaf.vein.pigmentation	LG5	2860658	T	A	0.119	7.566213e-10	0.16918791705844569	UTR3	g17074
Base.of.leaf.vein.pigmentation	LG5	2860668	C	A	0.119	8.579405e-10	0.167973531442221	UTR3	g17074
Base.of.leaf.vein.pigmentation	LG5	2861056	G	A	0.12	1.434091e-12	0.22507757122605573	exonic	g17074
Base.of.leaf.vein.pigmentation	LG5	2861489	T	G	0.12	2.746978e-11	0.21133862912972606	exonic	g17074
Base.of.leaf.vein.pigmentation	LG5	2861786	A	T	0.103	9.764796e-9	0.13981864892299095	intronic	g17074
Base.of.leaf.vein.pigmentation	LG5	2862206	C	G	0.068	5.13001e-9	0.13240864798732288	exonic	g17074
Base.of.leaf.vein.pigmentation	LG5	2862306	C	A	0.079	1.257377e-7	0.1215879369172612	intronic	g17074
Base.of.leaf.vein.pigmentation	LG5	2862439	A	C	0.15	1.031555e-14	0.2537339108841705	exonic	g17074
Base.of.leaf.vein.pigmentation	LG5	2863039	C	A	0.093	2.689495e-9	0.1426963893236144	exonic	g17074
Base.of.leaf.vein.pigmentation	LG5	2863248	C	A	0.112	1.836057e-10	0.19251327488978695	exonic	g17074
Base.of.leaf.vein.pigmentation	LG5	2863249	G	C	0.112	1.836057e-10	0.19251327488978695	exonic	g17074
Base.of.leaf.vein.pigmentation	LG5	2863255	C	G	0.112	4.186359e-11	0.19937874223629548	exonic	g17074
Base.of.leaf.vein.pigmentation	LG5	2863257	G	C	0.112	4.186359e-11	0.19937874223629548	exonic	g17074
Base.of.leaf.vein.pigmentation	LG5	2863574	G	A	0.11	4.071952e-10	0.16801154009530542	upstream	g17074
Base.of.leaf.vein.pigmentation	LG5	2863616	G	A	0.103	2.916737e-10	0.166531554790687	upstream	g17074
Base.of.leaf.vein.pigmentation	LG5	2863632	C	A	0.112	1.865536e-10	0.17639748340309402	upstream	g17074
Base.of.leaf.vein.pigmentation	LG5	2863637	T	G	0.113	1.299108e-10	0.18056367347680624	upstream	g17074
Base.of.leaf.vein.pigmentation	LG5	2863638	G	A	0.113	1.299108e-10	0.18056367347680624	upstream	g17074
Base.of.leaf.vein.pigmentation	LG5	2864225	A	C	0.107	2.889729e-8	0.14248935919031439	upstream	g17074
Base.of.leaf.vein.pigmentation	LG5	2864249	T	C	0.102	6.045842e-9	0.15028970321304969	upstream	g17074
Base.of.leaf.vein.pigmentation	LG5	2864268	A	C	0.101	6.612864e-7	0.10982997848196073	upstream	g17074
Base.of.leaf.vein.pigmentation	LG5	2864619	C	T	0.101	1.762785e-7	0.11827422015068559	intergenic	g17074;g17075
Base.of.leaf.vein.pigmentation	LG5	2867025	A	C	0.088	3.333245e-7	0.11005831241222486	intergenic	g17074;g17075
Base.of.leaf.vein.pigmentation	LG5	2869419	G	A	0.109	9.030413e-7	0.11115226838555212	intergenic	g17074;g17075
Base.of.leaf.vein.pigmentation	LG5	2874310	T	C	0.109	9.883185e-12	0.193102614683691	intronic	g17076
Base.of.leaf.vein.pigmentation	LG5	2875588	G	A	0.168	7.761843e-7	0.12022847913858994	upstream	g17076
Base.of.leaf.vein.pigmentation	LG5	2875634	A	T	0.113	6.335136e-13	0.2225727932506737	upstream	g17076
Base.of.leaf.vein.pigmentation	LG5	2875636	C	T	0.113	6.335136e-13	0.2225727932506737	upstream	g17076
Base.of.leaf.vein.pigmentation	LG5	2883510	G	A	0.112	1.160302e-11	0.19963755605518493	upstream	g17078
Base.of.leaf.vein.pigmentation	LG5	2884279	G	A	0.114	7.132801e-9	0.1595951393699669	downstream	g17079
Base.of.leaf.vein.pigmentation	LG5	2887077	G	A	0.127	8.592729e-10	0.18103798042940125	intronic	g17080
Base.of.leaf.vein.pigmentation	LG5	2889055	C	T	0.109	3.902783e-16	0.2777284590792537	upstream	g17081
Base.of.leaf.vein.pigmentation	LG5	2889708	A	T	0.114	1.628981e-11	0.20919215530547472	upstream	g17081
Base.of.leaf.vein.pigmentation	LG5	2890792	T	C	0.088	1.740832e-10	0.1706047503235559	exonic	g17081
Base.of.leaf.vein.pigmentation	LG5	2891444	A	G	0.112	1.063388e-10	0.1986528725370428	intronic	g17081
Base.of.leaf.vein.pigmentation	LG5	2895978	A	G	0.084	4.05515e-9	0.1473889712128698	intergenic	g17081;g17082
Base.of.leaf.vein.pigmentation	LG5	2895998	T	A	0.082	4.222983e-9	0.1392187891724185	intergenic	g17081;g17082
Base.of.leaf.vein.pigmentation	LG5	2899207	A	G	0.076	2.729984e-9	0.15160031942448185	exonic	g17082
Base.of.leaf.vein.pigmentation	LG5	2899614	G	A	0.116	6.423084e-9	0.16466597986104384	intronic	g17082
Base.of.leaf.vein.pigmentation	LG5	2900174	T	G	0.127	9.834508e-8	0.1398942315400634	intronic	g17082
Base.of.leaf.vein.pigmentation	LG5	2901626	G	A	0.105	7.1344e-9	0.1442017400327957	intergenic	g17082;g17083
Base.of.leaf.vein.pigmentation	LG5	2906813	T	A	0.101	1.593289e-8	0.14903419987943298	intergenic	g17082;g17083
Base.of.leaf.vein.pigmentation	LG5	2911570	T	G	0.128	2.978261e-10	0.1589460996051653	intergenic	g17082;g17083
Base.of.leaf.vein.pigmentation	LG5	2916269	G	A	0.113	4.447904e-9	0.1433828408761573	intergenic	g17082;g17083
Base.of.leaf.vein.pigmentation	LG5	2916513	A	G	0.1	4.713647e-7	0.11649226127413839	intergenic	g17082;g17083
Base.of.leaf.vein.pigmentation	LG5	2920313	T	A	0.11	1.631888e-12	0.23283261373064515	upstream	g17083
Base.of.leaf.vein.pigmentation	LG5	2923495	C	A	0.107	4.211114e-10	0.17310314269938407	intergenic	g17083;g17084
Base.of.leaf.vein.pigmentation	LG5	2927644	T	A	0.149	6.414741e-11	0.20952396317712002	upstream	g17084
Base.of.leaf.vein.pigmentation	LG5	2927826	A	T	0.124	2.030029e-12	0.2154107306248021	upstream	g17084
Base.of.leaf.vein.pigmentation	LG5	2927934	C	T	0.126	2.129535e-13	0.2276193581381435	upstream	g17084
Base.of.leaf.vein.pigmentation	LG5	2928042	C	T	0.128	8.537865e-14	0.2650826807764779	upstream	g17084
Base.of.leaf.vein.pigmentation	LG5	2929219	T	G	0.124	2.772916e-9	0.16513221549659848	intronic	g17084
Base.of.leaf.vein.pigmentation	LG5	2936727	G	T	0.109	1.436075e-10	0.1742595219963549	intergenic	g17084;g17085
Base.of.leaf.vein.pigmentation	LG5	2939100	C	A	0.116	1.499529e-14	0.23595194107875175	UTR5	g17085
Base.of.leaf.vein.pigmentation	LG5	2939115	C	T	0.113	9.573141e-15	0.24005203781870366	UTR5	g17085
Base.of.leaf.vein.pigmentation	LG5	2939214	G	A	0.136	1.157193e-14	0.27713044643914425	UTR5	g17085
Base.of.leaf.vein.pigmentation	LG5	2942184	T	G	0.13	7.232587e-10	0.17415336621777583	exonic	g17086
Base.of.leaf.vein.pigmentation	LG5	2942713	A	T	0.071	1.123449e-7	0.10291057148572216	exonic	g17086
Base.of.leaf.vein.pigmentation	LG5	2943471	C	A	0.105	1.259269e-9	0.15203437214902835	upstream	g17086
Base.of.leaf.vein.pigmentation	LG5	2943779	A	T	0.119	1.259804e-9	0.15968628708831462	intergenic	g17086;g17087
Base.of.leaf.vein.pigmentation	LG5	2944147	A	G	0.107	4.444504e-7	0.11633702237303438	upstream	g17087
Base.of.leaf.vein.pigmentation	LG5	2944151	T	A	0.109	1.35852e-7	0.12729849283490466	upstream	g17087
Base.of.leaf.vein.pigmentation	LG5	2944202	G	A	0.111	1.318909e-9	0.1622304275745906	upstream	g17087
Base.of.leaf.vein.pigmentation	LG5	2945060	A	T	0.1	7.807523e-8	0.12806736053577603	intronic	g17087
Base.of.leaf.vein.pigmentation	LG5	2945334	A	T	0.102	8.228282e-9	0.14478966497212334	intronic	g17087
Base.of.leaf.vein.pigmentation	LG5	2945604	A	G	0.089	9.576921e-10	0.15338768149156282	intronic	g17087
Base.of.leaf.vein.pigmentation	LG5	2945625	G	T	0.089	7.90642e-9	0.13198535438613418	intronic	g17087
Base.of.leaf.vein.pigmentation	LG5	2945722	T	G	0.107	1.390606e-9	0.15726398390561203	UTR5	g17087
Base.of.leaf.vein.pigmentation	LG5	2945774	A	T	0.114	8.860339e-8	0.12899344153428108	UTR5	g17087
Base.of.leaf.vein.pigmentation	LG5	2945838	T	C	0.136	9.349862e-11	0.2055126163665584	UTR5	g17087
Base.of.leaf.vein.pigmentation	LG5	2945840	C	A	0.136	9.349862e-11	0.2055126163665584	UTR5	g17087
Base.of.leaf.vein.pigmentation	LG5	2946182	G	T	0.141	1.048435e-15	0.27219719505654055	exonic	g17087
Base.of.leaf.vein.pigmentation	LG5	2946616	A	C	0.112	2.062693e-9	0.1502675299420723	exonic	g17087
Base.of.leaf.vein.pigmentation	LG5	2946924	G	C	0.134	7.090288e-12	0.21669529434219445	exonic	g17087
Base.of.leaf.vein.pigmentation	LG5	2948336	C	T	0.112	1.301929e-14	0.24970902561106428	exonic	g17088
Base.of.leaf.vein.pigmentation	LG5	2948953	C	A	0.114	2.24591e-11	0.1876013956569185	intronic	g17088
Base.of.leaf.vein.pigmentation	LG5	2949478	C	A	0.118	5.954787e-9	0.14939319365214046	intronic	g17088
Base.of.leaf.vein.pigmentation	LG5	2950349	G	C	0.124	1.475754e-10	0.18917885767510767	upstream;downstream	g17088;g17089
Base.of.leaf.vein.pigmentation	LG5	2952940	T	C	0.15	2.029101e-12	0.24820613248035084	UTR3	g17090
Base.of.leaf.vein.pigmentation	LG5	2967258	A	G	0.132	4.8167850000000007e-17	0.32394659169309054	intronic	g17092
Base.of.leaf.vein.pigmentation	LG5	2972126	C	T	0.134	1.426429e-14	0.2632883017641925	exonic	g17093
Base.of.leaf.vein.pigmentation	LG5	2972127	A	T	0.134	1.426429e-14	0.2632883017641925	exonic	g17093
Base.of.leaf.vein.pigmentation	LG5	3118179	C	T	0.12	1.88653e-10	0.1879839393842447	intronic	g17110
Base.of.leaf.vein.pigmentation	LG5	3120689	T	A	0.15	9.278364e-10	0.14098211500325897	upstream	g17110
Base.of.leaf.vein.pigmentation	LG5	3120707	C	T	0.166	2.012634e-8	0.12723173947388183	upstream	g17110
Base.of.leaf.vein.pigmentation	LG5	3247610	C	T	0.351	7.083608e-13	0.24274523802633763	intronic	g17129
Base.of.leaf.vein.pigmentation	LG5	3287807	G	A	0.157	9.561084e-8	0.13523525745235843	intronic	g17136
Base.of.leaf.vein.pigmentation	LG5	3287815	A	T	0.159	2.644465e-8	0.14586740332556647	intronic	g17136
Base.of.leaf.vein.pigmentation	LG5	3290482	G	C	0.107	1.664753e-8	0.1382156643322957	downstream	g17137
Base.of.leaf.vein.pigmentation	LG5	3290528	C	A	0.142	3.7615e-10	0.20078241857253049	downstream	g17137
Base.of.leaf.vein.pigmentation	LG5	3290533	C	T	0.142	3.7615e-10	0.20078241857253049	downstream	g17137
Base.of.leaf.vein.pigmentation	LG5	3292245	A	G	0.157	8.882148e-7	0.14301316419225502	intergenic	g17137;g17138
Base.of.leaf.vein.pigmentation	LG5	3292914	C	T	0.165	1.083122e-7	0.17010553100671275	intergenic	g17137;g17138
Base.of.leaf.vein.pigmentation	LG5	3295610	G	A	0.138	4.842288e-8	0.15817680752976043	intronic	g17138
Base.of.leaf.vein.pigmentation	LG5	3298393	G	A	0.208	1.094318e-7	0.17621406890339594	intergenic	g17138;g17139
Base.of.leaf.vein.pigmentation	LG5	3298911	G	A	0.179	7.821774e-7	0.13469334702842467	intergenic	g17138;g17139
Base.of.leaf.vein.pigmentation	LG5	3298932	G	T	0.162	2.015131e-8	0.17596799096806046	intergenic	g17138;g17139
Base.of.leaf.vein.pigmentation	LG5	3375992	A	G	0.188	5.003825e-7	0.1490687269897751	exonic	g17148
Base.of.leaf.vein.pigmentation	LG5	3409377	G	A	0.167	9.644797e-8	0.16605396901058928	intergenic	g17152;g17153
Base.of.leaf.vein.pigmentation	LG5	3414563	C	T	0.22	2.722833e-7	0.164882655936196	upstream	g17154
Base.of.leaf.vein.pigmentation	LG5	3414729	T	A	0.203	2.142421e-8	0.16262056987753165	upstream	g17154
Base.of.leaf.vein.pigmentation	LG5	3419858	T	G	0.167	6.831135e-10	0.20866327360185186	upstream	g17155
Base.of.leaf.vein.pigmentation	LG5	3420207	C	A	0.174	4.718462e-10	0.22083194232253603	upstream	g17155
Base.of.leaf.vein.pigmentation	LG5	3420354	A	G	0.163	1.060569e-9	0.19191587740006014	upstream	g17155
Base.of.leaf.vein.pigmentation	LG5	3420527	G	A	0.176	1.577568e-10	0.2585737907208519	upstream	g17155
Base.of.leaf.vein.pigmentation	LG5	3420799	T	G	0.163	5.76794e-9	0.18867551683406378	upstream	g17155
Base.of.leaf.vein.pigmentation	LG5	3421206	T	C	0.154	7.888847e-11	0.23063309005379878	upstream	g17156
Base.of.leaf.vein.pigmentation	LG5	3421219	T	C	0.156	1.868597e-10	0.21983992560694168	upstream	g17156
Base.of.leaf.vein.pigmentation	LG5	3421749	G	A	0.175	7.850444e-9	0.20307173869943512	upstream	g17156
Base.of.leaf.vein.pigmentation	LG5	3421804	C	A	0.175	2.249912e-11	0.25666474504415504	upstream	g17156
Base.of.leaf.vein.pigmentation	LG5	3422156	T	G	0.14	6.853086e-11	0.20991364323101816	intronic	g17156
Base.of.leaf.vein.pigmentation	LG5	3422205	G	A	0.156	3.451109e-11	0.22581445935487715	intronic	g17156
Base.of.leaf.vein.pigmentation	LG5	3422532	C	T	0.171	6.030246e-11	0.2490070677228938	intronic	g17156
Base.of.leaf.vein.pigmentation	LG5	3422801	G	A	0.161	1.824949e-9	0.1920539979704452	exonic	g17156
Base.of.leaf.vein.pigmentation	LG5	3424852	A	T	0.172	5.150041e-11	0.23048109622096236	intergenic	g17156;g17157
Base.of.leaf.vein.pigmentation	LG5	3425622	C	T	0.189	9.55852e-9	0.17105176304980374	intergenic	g17156;g17157
Base.of.leaf.vein.pigmentation	LG5	3429181	G	A	0.15	6.067162e-7	0.1331533991587051	intergenic	g17156;g17157
Base.of.leaf.vein.pigmentation	LG5	3429732	T	C	0.147	2.009766e-10	0.1938154110253645	intergenic	g17156;g17157
Base.of.leaf.vein.pigmentation	LG5	3429997	C	T	0.164	4.543925e-10	0.20445983730519526	intergenic	g17156;g17157
Base.of.leaf.vein.pigmentation	LG5	3430553	G	T	0.165	1.061468e-8	0.18640987351706909	downstream	g17157
Base.of.leaf.vein.pigmentation	LG5	3435117	C	T	0.196	1.001634e-8	0.16957039378992095	intergenic	g17157;g17158
Base.of.leaf.vein.pigmentation	LG5	3437841	A	G	0.194	6.542131e-12	0.2592670690874116	intergenic	g17157;g17158
Base.of.leaf.vein.pigmentation	LG5	3445398	G	A	0.169	1.351102e-8	0.18625912502596978	intergenic	g17157;g17158
Base.of.leaf.vein.pigmentation	LG5	3447484	C	A	0.193	5.675264e-7	0.15283337561456709	intergenic	g17157;g17158
Base.of.leaf.vein.pigmentation	LG5	3448415	A	T	0.193	2.229337e-10	0.23265271612115707	intergenic	g17157;g17158
Base.of.leaf.vein.pigmentation	LG5	3448600	G	A	0.189	5.315445e-7	0.14361704488817167	intergenic	g17157;g17158
Base.of.leaf.vein.pigmentation	LG5	3450880	T	G	0.198	5.599341e-11	0.23194245658960083	intergenic	g17157;g17158
Base.of.leaf.vein.pigmentation	LG5	3451028	G	T	0.168	1.28294e-9	0.21247694099813774	upstream	g17158
Base.of.leaf.vein.pigmentation	LG5	3451148	A	C	0.167	9.316803e-8	0.14596851542569816	upstream	g17158
Base.of.leaf.vein.pigmentation	LG5	3455152	C	T	0.167	5.969647e-8	0.16225141969150678	intronic	g17158
Base.of.leaf.vein.pigmentation	LG5	3458785	A	T	0.204	3.33558e-9	0.1414411796503106	intergenic	g17158;g17159
Base.of.leaf.vein.pigmentation	LG5	3461525	A	T	0.158	1.083081e-11	0.25690350231671266	intergenic	g17158;g17159
Base.of.leaf.vein.pigmentation	LG5	3465311	A	C	0.176	1.051397e-10	0.2308569578316467	downstream	g17159
Base.of.leaf.vein.pigmentation	LG5	3465708	G	T	0.154	5.684055e-8	0.15215096197685368	intergenic	g17159;g17160
Base.of.leaf.vein.pigmentation	LG5	3468036	G	A	0.153	8.7513e-10	0.19512484292386673	intergenic	g17159;g17160
Base.of.leaf.vein.pigmentation	LG5	3468945	C	T	0.161	8.76161e-8	0.15998470669797155	intergenic	g17159;g17160
Base.of.leaf.vein.pigmentation	LG5	3468966	G	A	0.169	2.994445e-7	0.15411358937691655	intergenic	g17159;g17160
Base.of.leaf.vein.pigmentation	LG5	3469060	C	A	0.149	1.728502e-10	0.2074997990395726	intergenic	g17159;g17160
Base.of.leaf.vein.pigmentation	LG5	3470857	C	T	0.125	1.524291e-9	0.17601035944522106	intergenic	g17159;g17160
Base.of.leaf.vein.pigmentation	LG5	3471196	C	G	0.171	8.541178e-10	0.20749352215165212	intergenic	g17159;g17160
Base.of.leaf.vein.pigmentation	LG5	3472339	G	A	0.138	6.839947e-9	0.15637568667921328	intergenic	g17159;g17160
Base.of.leaf.vein.pigmentation	LG5	3483336	C	T	0.203	1.499888e-7	0.160233279738402	upstream	g17160
Base.of.leaf.vein.pigmentation	LG5	3489949	G	C	0.197	2.078134e-7	0.1554752433006625	intergenic	g17160;g17161
Base.of.leaf.vein.pigmentation	LG5	3492122	C	G	0.169	6.74779e-7	0.1374238684617605	intergenic	g17160;g17161
Base.of.leaf.vein.pigmentation	LG5	3493436	G	T	0.187	8.22797e-12	0.26879204232433335	downstream	g17161
Base.of.leaf.vein.pigmentation	LG5	3503352	C	A	0.16	3.642736e-7	0.12633805298807188	intronic	g17163
Base.of.leaf.vein.pigmentation	LG5	3514784	A	T	0.16	1.355858e-9	0.17775024883905696	intronic	g17165
Base.of.leaf.vein.pigmentation	LG5	3514963	G	T	0.161	8.345055e-10	0.2110100088109322	intronic	g17165
Base.of.leaf.vein.pigmentation	LG5	3515340	C	T	0.15	2.029993e-7	0.14596856059572175	exonic	g17165
Base.of.leaf.vein.pigmentation	LG5	3517681	G	A	0.177	5.752858e-8	0.1867533428519584	intergenic	g17165;g17166
Base.of.leaf.vein.pigmentation	LG5	3520792	A	C	0.231	9.310834e-7	0.13840400423228233	intergenic	g17165;g17166
Base.of.leaf.vein.pigmentation	LG5	3520931	T	C	0.158	2.106406e-8	0.1610498162312282	intergenic	g17165;g17166
Base.of.leaf.vein.pigmentation	LG5	3528907	T	A	0.167	7.5373e-9	0.17934733993125604	exonic	g17166
Base.of.leaf.vein.pigmentation	LG5	3529187	C	A	0.161	2.170929e-9	0.18874083001410513	exonic	g17166
Base.of.leaf.vein.pigmentation	LG5	3530438	G	T	0.145	7.815888e-8	0.1400893848081513	intronic	g17166
Base.of.leaf.vein.pigmentation	LG5	3533170	C	T	0.151	7.454772e-8	0.1516866604730909	exonic	g17167
Base.of.leaf.vein.pigmentation	LG5	3533897	C	A	0.184	1.149198e-8	0.198641620451202	upstream	g17167
Base.of.leaf.vein.pigmentation	LG5	3538302	G	T	0.146	5.270495e-10	0.18513457293682156	downstream	g17168
Base.of.leaf.vein.pigmentation	LG5	3539309	C	G	0.169	9.515625e-7	0.11015874718203449	UTR3	g17168
Base.of.leaf.vein.pigmentation	LG5	3542977	C	T	0.178	5.774299e-11	0.22648964552055703	exonic	g17168
Base.of.leaf.vein.pigmentation	LG5	3545211	G	T	0.157	9.538199e-8	0.14065203816834276	exonic	g17168
Base.of.leaf.vein.pigmentation	LG5	3548050	G	A	0.163	5.760468e-7	0.1411512734384117	intergenic	g17168;g17169
Base.of.leaf.vein.pigmentation	LG5	3550133	C	T	0.171	4.290194e-9	0.1971683946136002	exonic	g17169
Base.of.leaf.vein.pigmentation	LG5	3551697	A	T	0.177	2.644612e-9	0.20548110150633542	intronic	g17169
Base.of.leaf.vein.pigmentation	LG5	3551764	A	G	0.178	6.843171e-8	0.15621485475121027	intronic	g17169
Base.of.leaf.vein.pigmentation	LG5	3552051	G	A	0.176	4.685762e-8	0.16728970772266144	intronic	g17169
Base.of.leaf.vein.pigmentation	LG5	3552475	G	A	0.163	6.444064e-8	0.16031847311842104	exonic	g17169
Base.of.leaf.vein.pigmentation	LG5	3553085	G	T	0.176	9.265625e-9	0.17503248683948724	UTR3	g17169
Base.of.leaf.vein.pigmentation	LG5	3555632	C	A	0.182	3.027341e-7	0.16362781215367717	upstream;downstream	g17170;g17171
Base.of.leaf.vein.pigmentation	LG5	3559633	C	T	0.169	8.061921e-7	0.1365498951584813	upstream	g17171
Base.of.leaf.vein.pigmentation	LG5	3560614	T	A	0.174	8.96412e-8	0.15777788491073633	downstream	g17172
Base.of.leaf.vein.pigmentation	LG5	3560951	A	T	0.147	2.813309e-7	0.1307565979737698	downstream	g17172
Base.of.leaf.vein.pigmentation	LG5	3561233	A	T	0.18	1.51633e-7	0.15847376114888534	UTR3	g17172
Base.of.leaf.vein.pigmentation	LG5	3564242	C	A	0.172	4.620371e-8	0.17524475812412776	intergenic	g17172;g17173
Base.of.leaf.vein.pigmentation	LG5	3565478	C	T	0.205	7.989336e-8	0.17736070375010468	intergenic	g17172;g17173
Base.of.leaf.vein.pigmentation	LG5	3566409	C	G	0.154	7.19372e-7	0.13112218853902644	intergenic	g17172;g17173
Base.of.leaf.vein.pigmentation	LG5	3570451	A	T	0.166	1.087484e-7	0.1513973817012783	intronic	g17173
Base.of.leaf.vein.pigmentation	LG5	3573827	A	G	0.163	1.980019e-9	0.17683110495287682	downstream	g17173;g17174
Base.of.leaf.vein.pigmentation	LG5	3575310	T	C	0.171	6.848772e-9	0.1860584642958216	exonic	g17174
Base.of.leaf.vein.pigmentation	LG5	3575614	G	A	0.18	1.624685e-7	0.11548104199094922	intronic	g17174
Base.of.leaf.vein.pigmentation	LG5	3575877	G	A	0.171	2.139702e-9	0.19215424122971755	exonic	g17174
Base.of.leaf.vein.pigmentation	LG5	3576687	G	A	0.153	4.117413e-8	0.14878810034498072	UTR5	g17174
Base.of.leaf.vein.pigmentation	LG5	3576696	G	A	0.15	9.171377e-8	0.13781704831995234	UTR5	g17174
Base.of.leaf.vein.pigmentation	LG5	3583310	C	T	0.141	2.656635e-7	0.13498519595147282	intergenic	g17174;g17175
Base.of.leaf.vein.pigmentation	LG5	3585246	C	T	0.173	2.807742e-9	0.18714813921587195	upstream	g17175
Base.of.leaf.vein.pigmentation	LG5	3588150	C	T	0.181	6.787515e-7	0.14622395397495075	downstream	g17175
Base.of.leaf.vein.pigmentation	LG5	3589816	A	G	0.186	9.524609e-8	0.1701008550987785	intergenic	g17175;g17176
Base.of.leaf.vein.pigmentation	LG5	3599728	A	T	0.184	2.671417e-7	0.1481055089266275	intergenic	g17176;g17177
Base.of.leaf.vein.pigmentation	LG5	3607323	C	T	0.171	2.300382e-8	0.1549367177820691	downstream	g17177
Base.of.leaf.vein.pigmentation	LG5	3620155	T	A	0.176	3.887157e-8	0.17436943998717475	intronic	g17180
Base.of.leaf.vein.pigmentation	LG5	3639010	T	C	0.178	3.380847e-8	0.16254793496367465	downstream	g17182
Base.of.leaf.vein.pigmentation	LG5	3679352	G	A	0.194	1.421372e-9	0.19970676561166756	upstream	g17189
Base.of.leaf.vein.pigmentation	LG5	27863986	G	A	0.07	1.649754e-9	0.13580924008994286	exonic	g20408
Base.of.leaf.vein.pigmentation	LG5	30046739	G	A	0.055	7.342331e-7	0.07991007446712162	intergenic	g20778;g20779
Base.of.leaf.vein.pigmentation	LG6	4939288	A	G	0.223	5.03852e-7	0.15132602093263742	intergenic	g21500;g21501
Base.of.leaf.vein.pigmentation	LG8	321711	G	A	0.141	7.24108e-9	0.13081981549769497	UTR5	g30297
Base.of.leaf.vein.pigmentation	LG8	321716	G	A	0.141	2.584854e-8	0.12457277797182333	UTR5	g30297
Base.of.leaf.vein.pigmentation	LG10	8896584	G	A	0.09	1.733417e-7	0.10956510325319962	intronic	g39393
Base.of.leaf.vein.pigmentation	LG11	34557395	G	T	0.199	6.513985e-7	0.15147281337298885	intronic	g46031
Base.of.leaf.vein.pigmentation	LG11	35385098	G	A	0.126	4.305564e-7	0.13920709224666686	exonic	g46142
Base.of.leaf.vein.pigmentation	LG11	35397070	C	T	0.096	1.80921e-7	0.11434454312813362	intergenic	g46143;g46144
Base.of.leaf.vein.pigmentation	LG11	35486140	C	T	0.096	1.713898e-7	0.14520551829077044	intronic	g46150
Base.of.leaf.vein.pigmentation	LG11	35486146	C	T	0.09	7.936242e-7	0.12432123768920064	intronic	g46150
Base.of.leaf.vein.pigmentation	LG11	36037532	C	A	0.088	4.909828e-8	0.13810967630958024	UTR3	g46227
Base.of.leaf.vein.pigmentation	LG12	30364	G	T	0.082	9.193523e-8	0.11625050167751957	intergenic	g46919;g46920
Base.of.leaf.vein.pigmentation	LG12	31215419	A	G	0.217	3.834325e-7	0.13226333873428867	exonic	g51096
Base.of.leaf.vein.pigmentation	LG12	31215494	T	C	0.217	2.896269e-8	0.14238554295769992	exonic	g51096
Base.of.leaf.vein.pigmentation	LG12	31216196	A	T	0.144	4.584439e-8	0.13689253080223132	exonic	g51096
Base.of.leaf.vein.pigmentation	LG12	31216201	T	G	0.17	1.022706e-7	0.12982890225105026	exonic	g51096
Base.of.leaf.vein.pigmentation	LG12	31216313	A	G	0.183	1.319778e-8	0.16395409709389824	exonic	g51096
Base.of.leaf.vein.pigmentation	LG12	31218608	T	C	0.157	1.386236e-7	0.13251004319205337	exonic	g51096
Base.of.petiole.pigmentation	LG3	8937823	G	A	0.163	5.011498e-8	0.13305265374386435	intergenic	g10647;g10648
Base.of.petiole.pigmentation	LG5	2346142	G	T	0.19	2.990925e-7	0.14226244046019593	intergenic	g16992;g16993
Base.of.petiole.pigmentation	LG5	2348709	A	T	0.163	6.129033e-7	0.1274794604272776	exonic	g16993
Base.of.petiole.pigmentation	LG5	2357536	C	T	0.179	5.677602e-8	0.1655534995252874	upstream	g16994
Base.of.petiole.pigmentation	LG5	2370170	C	G	0.165	3.469628e-7	0.1199898685387823	intronic	g16995
Base.of.petiole.pigmentation	LG5	2370177	C	T	0.153	3.873249e-8	0.13650931777182146	intronic	g16995
Base.of.petiole.pigmentation	LG5	2377942	A	T	0.162	1.987217e-7	0.14459086196397938	upstream	g16996;g16997
Base.of.petiole.pigmentation	LG5	2393039	C	A	0.182	2.140784e-7	0.15377309172523876	intergenic	g16998;g16999
Base.of.petiole.pigmentation	LG5	2396867	T	C	0.132	5.409642e-7	0.13244029495871115	upstream	g16999
Base.of.petiole.pigmentation	LG5	2400572	C	A	0.143	1.181517e-7	0.16896584253866084	downstream	g16999;g17000
Base.of.petiole.pigmentation	LG5	2408823	T	C	0.146	5.340958e-8	0.17507510046607644	upstream	g17000
Base.of.petiole.pigmentation	LG5	2413715	A	T	0.128	4.877457e-7	0.14165200521170898	exonic	g17001
Base.of.petiole.pigmentation	LG5	2416222	T	A	0.128	7.443575e-7	0.11978362223506074	downstream	g17002
Base.of.petiole.pigmentation	LG5	2487676	G	T	0.216	8.838816e-8	0.15720543269643555	upstream	g17013
Base.of.petiole.pigmentation	LG5	2490125	G	A	0.143	7.216057e-7	0.13397956590985893	downstream	g17013
Base.of.petiole.pigmentation	LG5	2508003	A	T	0.14	1.056766e-8	0.17579785305735968	intronic	g17017
Base.of.petiole.pigmentation	LG5	2515633	T	A	0.141	1.751692e-7	0.14506161580366375	intergenic	g17019;g17020
Base.of.petiole.pigmentation	LG5	2566958	C	A	0.14	5.596084e-7	0.1485623998002042	intergenic	g17029;g17030
Base.of.petiole.pigmentation	LG5	2647486	G	T	0.132	3.992433e-8	0.16397102562303112	exonic	g17039
Base.of.petiole.pigmentation	LG5	2652631	G	A	0.138	6.877199e-7	0.1440784486028594	intronic	g17039
Base.of.petiole.pigmentation	LG5	2672518	G	A	0.134	8.184383e-7	0.12173552813414408	upstream	g17044
Base.of.petiole.pigmentation	LG5	2683985	C	T	0.14	6.030504e-7	0.1398518951401444	upstream;downstream	g17047;g17048
Base.of.petiole.pigmentation	LG5	2757318	T	A	0.137	6.986358e-7	0.12631971407339992	downstream	g17059;g17060
Base.of.petiole.pigmentation	LG5	2764638	T	C	0.155	8.90559e-7	0.13212990786471177	intronic	g17061
Base.of.petiole.pigmentation	LG5	2765010	A	G	0.149	7.587422e-7	0.127787074558491	exonic	g17061
Base.of.petiole.pigmentation	LG5	2788491	G	T	0.114	6.418478e-7	0.11072292876621076	intronic	g17063
Base.of.petiole.pigmentation	LG5	2788517	T	G	0.099	2.824369e-7	0.12764174974338385	intronic	g17063
Base.of.petiole.pigmentation	LG5	2854241	T	C	0.101	6.51789e-8	0.1247780029240443	intergenic	g17072;g17073
Base.of.petiole.pigmentation	LG5	2856764	G	A	0.127	1.533943e-10	0.19863331151677702	upstream	g17073
Base.of.petiole.pigmentation	LG5	2856777	C	T	0.122	7.979092e-11	0.19929506940521677	upstream	g17073
Base.of.petiole.pigmentation	LG5	2857801	C	A	0.126	2.348828e-15	0.28584235501910527	intronic	g17073
Base.of.petiole.pigmentation	LG5	2857893	T	C	0.11	1.079758e-12	0.2103538556968903	intronic	g17073
Base.of.petiole.pigmentation	LG5	2858006	G	A	0.101	7.636235e-9	0.13411847680666406	intronic	g17073
Base.of.petiole.pigmentation	LG5	2859398	T	C	0.123	1.133098e-13	0.24858742247736473	intronic	g17073
Base.of.petiole.pigmentation	LG5	2859401	A	T	0.12	3.177193e-13	0.22953946340773904	intronic	g17073
Base.of.petiole.pigmentation	LG5	2859630	G	A	0.068	5.044883e-7	0.09418570202077793	intronic	g17073
Base.of.petiole.pigmentation	LG5	2860084	G	A	0.103	2.980582e-8	0.1422398182188269	intronic	g17073
Base.of.petiole.pigmentation	LG5	2860177	T	C	0.132	1.548827e-13	0.24702662218301616	exonic	g17073
Base.of.petiole.pigmentation	LG5	2860658	T	A	0.119	9.039614e-8	0.12853449871365116	UTR3	g17074
Base.of.petiole.pigmentation	LG5	2860668	C	A	0.119	1.254688e-7	0.12577644166313662	UTR3	g17074
Base.of.petiole.pigmentation	LG5	2860808	T	C	0.103	6.249414e-7	0.10594127104587754	UTR3	g17074
Base.of.petiole.pigmentation	LG5	2861056	G	A	0.12	1.203362e-12	0.22471763544123521	exonic	g17074
Base.of.petiole.pigmentation	LG5	2861489	T	G	0.12	7.190045e-13	0.23929966234742667	exonic	g17074
Base.of.petiole.pigmentation	LG5	2861786	A	T	0.103	1.965276e-9	0.1492670493718293	intronic	g17074
Base.of.petiole.pigmentation	LG5	2862206	C	G	0.068	4.752846e-10	0.14540146107001953	exonic	g17074
Base.of.petiole.pigmentation	LG5	2862306	C	A	0.079	1.339915e-8	0.13607955685725626	intronic	g17074
Base.of.petiole.pigmentation	LG5	2862439	A	C	0.15	4.63513e-15	0.2571312983860431	exonic	g17074
Base.of.petiole.pigmentation	LG5	2863039	C	A	0.093	7.706003e-8	0.11585436103993214	exonic	g17074
Base.of.petiole.pigmentation	LG5	2863248	C	A	0.112	4.707151e-11	0.20274499241531813	exonic	g17074
Base.of.petiole.pigmentation	LG5	2863249	G	C	0.112	4.707151e-11	0.20274499241531813	exonic	g17074
Base.of.petiole.pigmentation	LG5	2863255	C	G	0.112	3.253041e-10	0.18178806628656952	exonic	g17074
Base.of.petiole.pigmentation	LG5	2863257	G	C	0.112	3.253041e-10	0.18178806628656952	exonic	g17074
Base.of.petiole.pigmentation	LG5	2863574	G	A	0.11	5.88143e-8	0.1280653363614019	upstream	g17074
Base.of.petiole.pigmentation	LG5	2863632	C	A	0.112	1.582995e-8	0.13899780743886866	upstream	g17074
Base.of.petiole.pigmentation	LG5	2863637	T	G	0.113	9.518466e-9	0.14405805550431572	upstream	g17074
Base.of.petiole.pigmentation	LG5	2863638	G	A	0.113	9.518466e-9	0.14405805550431572	upstream	g17074
Base.of.petiole.pigmentation	LG5	2863861	T	C	0.107	1.77124e-7	0.1097978411492824	upstream	g17074
Base.of.petiole.pigmentation	LG5	2864002	A	C	0.082	7.550115e-8	0.1169155860004208	upstream	g17074
Base.of.petiole.pigmentation	LG5	2864225	A	C	0.107	2.110185e-7	0.12503825815535416	upstream	g17074
Base.of.petiole.pigmentation	LG5	2864249	T	C	0.102	1.145362e-8	0.14361995290586504	upstream	g17074
Base.of.petiole.pigmentation	LG5	2864268	A	C	0.101	8.970507e-7	0.10613864812722727	upstream	g17074
Base.of.petiole.pigmentation	LG5	2864619	C	T	0.101	1.471557e-7	0.11763386323637372	intergenic	g17074;g17075
Base.of.petiole.pigmentation	LG5	2874310	T	C	0.109	1.720694e-11	0.18731904040289682	intronic	g17076
Base.of.petiole.pigmentation	LG5	2874744	C	A	0.074	3.076316e-7	0.1023245648080337	intronic	g17076
Base.of.petiole.pigmentation	LG5	2875634	A	T	0.113	5.517272e-9	0.14969346665835773	upstream	g17076
Base.of.petiole.pigmentation	LG5	2875636	C	T	0.113	5.517272e-9	0.14969346665835773	upstream	g17076
Base.of.petiole.pigmentation	LG5	2883510	G	A	0.112	3.297198e-12	0.20796831728301945	upstream	g17078
Base.of.petiole.pigmentation	LG5	2884279	G	A	0.114	1.398616e-7	0.1317248944562018	downstream	g17079
Base.of.petiole.pigmentation	LG5	2887077	G	A	0.127	3.603838e-9	0.16947308248208812	intronic	g17080
Base.of.petiole.pigmentation	LG5	2888688	G	T	0.109	1.679289e-7	0.12546070768074125	downstream	g17080
Base.of.petiole.pigmentation	LG5	2889055	C	T	0.109	7.413495e-14	0.2346010223369754	upstream	g17081
Base.of.petiole.pigmentation	LG5	2889708	A	T	0.114	1.024345e-12	0.22950848974141547	upstream	g17081
Base.of.petiole.pigmentation	LG5	2890792	T	C	0.088	3.146503e-9	0.145433337493237	exonic	g17081
Base.of.petiole.pigmentation	LG5	2891444	A	G	0.112	1.568104e-11	0.21466931165624345	intronic	g17081
Base.of.petiole.pigmentation	LG5	2892252	T	G	0.229	2.008872e-7	0.13385279801627617	downstream	g17081
Base.of.petiole.pigmentation	LG5	2895978	A	G	0.084	2.130904e-11	0.18354830780114906	intergenic	g17081;g17082
Base.of.petiole.pigmentation	LG5	2895998	T	A	0.082	3.203368e-10	0.15408692550608719	intergenic	g17081;g17082
Base.of.petiole.pigmentation	LG5	2899207	A	G	0.076	5.834558e-9	0.14237632817135001	exonic	g17082
Base.of.petiole.pigmentation	LG5	2899614	G	A	0.116	4.585008e-9	0.16783474575080398	intronic	g17082
Base.of.petiole.pigmentation	LG5	2900174	T	G	0.127	1.763172e-8	0.15337895136054902	intronic	g17082
Base.of.petiole.pigmentation	LG5	2906813	T	A	0.101	1.551975e-7	0.12926909884974716	intergenic	g17082;g17083
Base.of.petiole.pigmentation	LG5	2911570	T	G	0.128	1.666546e-10	0.16201045324059865	intergenic	g17082;g17083
Base.of.petiole.pigmentation	LG5	2916269	G	A	0.113	3.780403e-9	0.1437512809826608	intergenic	g17082;g17083
Base.of.petiole.pigmentation	LG5	2916513	A	G	0.1	9.145643e-8	0.1293032110494706	intergenic	g17082;g17083
Base.of.petiole.pigmentation	LG5	2919825	G	A	0.083	8.748325e-7	0.09577829120966301	upstream	g17083
Base.of.petiole.pigmentation	LG5	2920313	T	A	0.11	8.577779e-11	0.20010246519366456	upstream	g17083
Base.of.petiole.pigmentation	LG5	2923495	C	A	0.107	2.621833e-10	0.17569899740434114	intergenic	g17083;g17084
Base.of.petiole.pigmentation	LG5	2927644	T	A	0.149	3.980622e-13	0.25427530986252905	upstream	g17084
Base.of.petiole.pigmentation	LG5	2927826	A	T	0.124	2.129773e-15	0.26413494524511405	upstream	g17084
Base.of.petiole.pigmentation	LG5	2927934	C	T	0.126	1.021445e-14	0.24680575471677954	upstream	g17084
Base.of.petiole.pigmentation	LG5	2928042	C	T	0.128	1.2743320000000002e-17	0.3380689845004187	upstream	g17084
Base.of.petiole.pigmentation	LG5	2929219	T	G	0.124	7.170265e-13	0.23297480658796324	intronic	g17084
Base.of.petiole.pigmentation	LG5	2936727	G	T	0.109	7.053034e-12	0.19363334362863788	intergenic	g17084;g17085
Base.of.petiole.pigmentation	LG5	2939100	C	A	0.116	6.761102e-16	0.2568341844560319	UTR5	g17085
Base.of.petiole.pigmentation	LG5	2939115	C	T	0.113	7.237507e-16	0.2574913576906431	UTR5	g17085
Base.of.petiole.pigmentation	LG5	2939214	G	A	0.136	3.520451e-15	0.2847259963834374	UTR5	g17085
Base.of.petiole.pigmentation	LG5	2942184	T	G	0.13	3.651098e-11	0.19515662190529987	exonic	g17086
Base.of.petiole.pigmentation	LG5	2942668	G	A	0.087	5.26024e-9	0.1269906674095729	exonic	g17086
Base.of.petiole.pigmentation	LG5	2942713	A	T	0.071	5.450941e-8	0.10347509701044769	exonic	g17086
Base.of.petiole.pigmentation	LG5	2943471	C	A	0.105	1.879225e-12	0.19717654455322664	upstream	g17086
Base.of.petiole.pigmentation	LG5	2943779	A	T	0.119	2.18356e-7	0.11726163482801853	intergenic	g17086;g17087
Base.of.petiole.pigmentation	LG5	2944147	A	G	0.107	7.831932e-9	0.14699132378238494	upstream	g17087
Base.of.petiole.pigmentation	LG5	2944151	T	A	0.109	9.17584e-10	0.1657105411437337	upstream	g17087
Base.of.petiole.pigmentation	LG5	2944202	G	A	0.111	2.790276e-10	0.1713051753402532	upstream	g17087
Base.of.petiole.pigmentation	LG5	2945060	A	T	0.1	2.199452e-9	0.1549756066756986	intronic	g17087
Base.of.petiole.pigmentation	LG5	2945334	A	T	0.102	2.781411e-9	0.15055022708212998	intronic	g17087
Base.of.petiole.pigmentation	LG5	2945604	A	G	0.089	1.642953e-10	0.1628054924365392	intronic	g17087
Base.of.petiole.pigmentation	LG5	2945625	G	T	0.089	1.195209e-8	0.1250453745217879	intronic	g17087
Base.of.petiole.pigmentation	LG5	2945722	T	G	0.107	2.098223e-9	0.1507436910080527	UTR5	g17087
Base.of.petiole.pigmentation	LG5	2945774	A	T	0.114	1.225193e-8	0.14326184767284955	UTR5	g17087
Base.of.petiole.pigmentation	LG5	2945838	T	C	0.136	2.448948e-12	0.2373111608650725	UTR5	g17087
Base.of.petiole.pigmentation	LG5	2945840	C	A	0.136	2.448948e-12	0.2373111608650725	UTR5	g17087
Base.of.petiole.pigmentation	LG5	2946182	G	T	0.141	7.298765e-19	0.32686303625798374	exonic	g17087
Base.of.petiole.pigmentation	LG5	2946616	A	C	0.112	1.45542e-10	0.16788577751203665	exonic	g17087
Base.of.petiole.pigmentation	LG5	2946924	G	C	0.134	2.909802e-14	0.25990120580804155	exonic	g17087
Base.of.petiole.pigmentation	LG5	2948336	C	T	0.112	1.910921e-17	0.29280343970224815	exonic	g17088
Base.of.petiole.pigmentation	LG5	2948953	C	A	0.114	3.529686e-11	0.18015099953843322	intronic	g17088
Base.of.petiole.pigmentation	LG5	2949478	C	A	0.118	2.651141e-10	0.17277692943186748	intronic	g17088
Base.of.petiole.pigmentation	LG5	2950349	G	C	0.124	1.236061e-11	0.20861999648484633	upstream;downstream	g17088;g17089
Base.of.petiole.pigmentation	LG5	2952940	T	C	0.15	1.093004e-16	0.3340029348435152	UTR3	g17090
Base.of.petiole.pigmentation	LG5	2967258	A	G	0.132	1.267337e-19	0.3693422062447122	intronic	g17092
Base.of.petiole.pigmentation	LG5	2972126	C	T	0.134	6.064184e-15	0.2718151223719906	exonic	g17093
Base.of.petiole.pigmentation	LG5	2972127	A	T	0.134	6.064184e-15	0.2718151223719906	exonic	g17093
Base.of.petiole.pigmentation	LG5	3295610	G	A	0.138	3.684416e-8	0.161512315468064	intronic	g17138
Base.of.petiole.pigmentation	LG5	3296243	G	T	0.13	1.618334e-7	0.13387644576193078	exonic	g17138
Base.of.petiole.pigmentation	LG5	3298393	G	A	0.208	9.397677e-9	0.1999212917879766	intergenic	g17138;g17139
Base.of.petiole.pigmentation	LG5	3298911	G	A	0.179	3.52373e-7	0.14191939565295486	intergenic	g17138;g17139
Base.of.petiole.pigmentation	LG5	3298932	G	T	0.162	8.051543e-11	0.2328107876225759	intergenic	g17138;g17139
Base.of.petiole.pigmentation	LG5	3420354	A	G	0.163	3.462298e-8	0.1539907379178077	upstream	g17155
Base.of.petiole.pigmentation	LG5	3421804	C	A	0.175	8.198338e-10	0.21581015798622075	upstream	g17156
Base.of.petiole.pigmentation	LG5	3422205	G	A	0.156	1.693796e-7	0.14051537974377315	intronic	g17156
Base.of.petiole.pigmentation	LG5	3450880	T	G	0.198	5.106887e-7	0.1397348912545384	intergenic	g17157;g17158
Base.of.petiole.pigmentation	LG5	3465311	A	C	0.176	1.313503e-7	0.15417865650418103	downstream	g17159
Base.of.petiole.pigmentation	LG5	3469060	C	A	0.149	1.349008e-7	0.1426423536992965	intergenic	g17159;g17160
Base.of.petiole.pigmentation	LG5	3514963	G	T	0.161	1.670682e-7	0.15299949129290752	intronic	g17165
Base.of.petiole.pigmentation	LG5	3528907	T	A	0.167	2.941542e-7	0.1401383670804879	exonic	g17166
Base.of.petiole.pigmentation	LG5	3542977	C	T	0.178	6.49932e-7	0.13206829090105285	exonic	g17168
Base.of.petiole.pigmentation	LG5	3575877	G	A	0.171	4.706382e-7	0.13553317884816093	exonic	g17174
Base.of.petiole.pigmentation	LG5	14707201	G	A	0.076	7.189054e-7	0.10356988853071714	exonic	g18667
Base.of.petiole.pigmentation	LG5	27863986	G	A	0.07	4.728037e-7	0.09138924672384956	exonic	g20408
Base.of.petiole.pigmentation	LG8	321711	G	A	0.141	2.487437e-8	0.11796359633105354	UTR5	g30297
Base.of.petiole.pigmentation	LG8	321716	G	A	0.141	9.435075e-8	0.11148231376850538	UTR5	g30297
Base.of.petiole.pigmentation	LG8	3168799	C	T	0.134	3.89173e-7	0.13304971979810795	intergenic	g30836;g30837
Base.of.petiole.pigmentation	LG9	14282355	G	A	0.078	7.064157e-7	0.1152449146355559	exonic	g36007
Base.of.petiole.pigmentation	LG12	30364	G	T	0.082	4.9806e-7	0.09897224348380515	intergenic	g46919;g46920
Base_branch_number	LG3	23102107	T	A	0.154	1.434786e-7	0.185569950828086	intronic	g12525
Base_branch_number	LG4	10813599	T	A	0.158	5.735909e-7	0.17160459060544772	intronic	g14268
Base_branch_number	LG6	14768525	C	T	0.079	3.404813e-7	0.11338306354888741	exonic	g22835
Base_branch_number	LG6	14768542	T	C	0.079	3.25069e-7	0.1144884816810484	exonic	g22835
Base_branch_number	LG7	11149357	A	T	0.152	3.105426e-7	0.19396278598719555	intergenic	g26784;g26785
Base_branch_number	LG9	8129290	C	A	0.102	6.623948e-7	0.18426695713899335	intronic	g35197
Base_branch_number	LG9	8179146	T	A	0.091	3.236272e-7	0.1901146763371313	upstream	g35208
Base_branch_number	LG9	13660634	G	A	0.122	5.777504e-8	0.18346916863481047	downstream	g35920
Base_branch_number	LG12	9075333	T	A	0.098	7.858698e-7	0.1477599421486735	intergenic	g48090;g48091
Base_branch_number	LG12	9120152	A	G	0.091	3.632871e-7	0.16450648171850726	intergenic	g48094;g48096
Base_branch_number	LG12	14969800	G	A	0.082	2.03624e-7	0.1609374372647966	downstream	g48895
Base_branch_number	LG13	4857046	A	G	0.208	9.564984e-7	0.17937747478964913	upstream	g51837
Cortical.color.of.sweetpotato.tuber.flesh	LG2	3866186	G	T	0.129	7.531622e-7	0.15159245236147367	exonic	g4755
Cortical.color.of.sweetpotato.tuber.flesh	LG2	3866187	A	T	0.129	7.531622e-7	0.15159245236147367	exonic	g4755
Cortical.color.of.sweetpotato.tuber.flesh	LG2	6965775	A	G	0.062	5.066521e-7	0.10907050973093656	downstream	g5252
Cortical.color.of.sweetpotato.tuber.flesh	LG2	9625924	C	T	0.075	8.917827e-7	0.10138118563220105	intergenic	g5652;g5653
Cortical.color.of.sweetpotato.tuber.flesh	LG2	27188817	C	A	0.071	2.427725e-7	0.09309818443452723	intronic	g7913
Cortical.color.of.sweetpotato.tuber.flesh	LG2	32166489	C	T	0.118	8.931206e-7	0.08675595693079784	UTR3	g8559
Cortical.color.of.sweetpotato.tuber.flesh	LG3	6414687	T	C	0.079	9.244256e-10	0.16171920896732658	exonic	g10333
Cortical.color.of.sweetpotato.tuber.flesh	LG3	6414776	A	G	0.1	4.372717e-8	0.1668379240327297	exonic	g10333
Cortical.color.of.sweetpotato.tuber.flesh	LG3	9061724	G	A	0.075	2.23981e-7	0.09209259352467149	intergenic	g10666;g10667
Cortical.color.of.sweetpotato.tuber.flesh	LG3	15561334	C	T	0.089	4.2823e-10	0.19053536018983042	exonic	g11525
Cortical.color.of.sweetpotato.tuber.flesh	LG3	15564191	C	T	0.084	2.865296e-7	0.09986267821399707	exonic	g11525
Cortical.color.of.sweetpotato.tuber.flesh	LG3	15564284	T	C	0.079	3.46944e-9	0.18487929983156917	exonic	g11525
Cortical.color.of.sweetpotato.tuber.flesh	LG3	18576990	G	A	0.094	6.566259e-8	0.09993350891324278	intergenic	g11918;g11919
Cortical.color.of.sweetpotato.tuber.flesh	LG3	18576996	A	G	0.098	8.921122e-7	0.08447313955252504	intergenic	g11918;g11919
Cortical.color.of.sweetpotato.tuber.flesh	LG3	20312771	G	C	0.101	5.634417e-7	0.09047355264168133	intronic	g12189
Cortical.color.of.sweetpotato.tuber.flesh	LG4	9859630	C	T	0.084	3.689723e-7	0.09680334346021713	upstream	g14153
Cortical.color.of.sweetpotato.tuber.flesh	LG4	10791829	C	T	0.066	1.57122e-7	0.12215955054321298	exonic	g14266
Cortical.color.of.sweetpotato.tuber.flesh	LG5	20235947	C	T	0.078	9.416328e-8	0.18679367966853522	intronic	g19366
Cortical.color.of.sweetpotato.tuber.flesh	LG5	20726127	C	T	0.058	1.927786e-7	0.1379209402806617	intronic	g19437
Cortical.color.of.sweetpotato.tuber.flesh	LG5	21606074	C	T	0.07	7.583887e-8	0.1618997897652009	intergenic	g19551;g19552
Cortical.color.of.sweetpotato.tuber.flesh	LG5	21887117	T	C	0.076	4.066177e-7	0.16683419740390898	exonic	g19584
Cortical.color.of.sweetpotato.tuber.flesh	LG5	21924558	C	T	0.078	7.015091e-7	0.1585130761252885	intronic	g19588
Cortical.color.of.sweetpotato.tuber.flesh	LG5	22024337	A	T	0.078	3.708345e-8	0.18944898349824518	intronic	g19600
Cortical.color.of.sweetpotato.tuber.flesh	LG5	22024338	C	T	0.078	3.708345e-8	0.18944898349824518	intronic	g19600
Cortical.color.of.sweetpotato.tuber.flesh	LG5	22086775	T	C	0.076	2.336854e-7	0.14618004520435152	UTR3	g19608
Cortical.color.of.sweetpotato.tuber.flesh	LG5	22161604	G	A	0.07	7.473551e-8	0.1593274740302681	downstream	g19621;g19622
Cortical.color.of.sweetpotato.tuber.flesh	LG5	22246625	G	T	0.083	7.33884e-7	0.12584182727848098	exonic	g19635
Cortical.color.of.sweetpotato.tuber.flesh	LG5	22248987	A	T	0.079	6.514523e-7	0.1337908484727434	intronic	g19635
Cortical.color.of.sweetpotato.tuber.flesh	LG5	22373978	T	C	0.099	8.797864e-7	0.1371121139282575	upstream	g19647
Cortical.color.of.sweetpotato.tuber.flesh	LG5	22452528	C	T	0.167	3.920782e-7	0.09201958357815061	intergenic	g19658;g19659
Cortical.color.of.sweetpotato.tuber.flesh	LG5	22463460	C	G	0.083	2.203469e-8	0.17792140847660895	exonic	g19659
Cortical.color.of.sweetpotato.tuber.flesh	LG5	22487923	C	T	0.081	1.662494e-7	0.15303913857958212	downstream	g19660
Cortical.color.of.sweetpotato.tuber.flesh	LG5	22509755	A	C	0.08	4.655287e-7	0.1258465398100705	downstream	g19661
Cortical.color.of.sweetpotato.tuber.flesh	LG5	22509891	C	T	0.068	8.205014e-7	0.10927264023786533	downstream	g19661
Cortical.color.of.sweetpotato.tuber.flesh	LG5	22526691	G	T	0.081	3.126971e-7	0.15533486627571788	intronic	g19663
Cortical.color.of.sweetpotato.tuber.flesh	LG5	22552281	C	T	0.072	7.045175e-7	0.11017558782282666	exonic	g19666
Cortical.color.of.sweetpotato.tuber.flesh	LG5	22582621	C	T	0.078	7.819575e-7	0.138174153058812	intergenic	g19670;g19671
Cortical.color.of.sweetpotato.tuber.flesh	LG5	22601741	C	A	0.05	2.941429e-7	0.10031150354295215	exonic	g19673
Cortical.color.of.sweetpotato.tuber.flesh	LG5	22648422	G	T	0.089	6.142505e-7	0.16996632240777237	upstream	g19677
Cortical.color.of.sweetpotato.tuber.flesh	LG5	22655819	G	T	0.08	6.820934e-7	0.14128223265023446	upstream	g19679
Cortical.color.of.sweetpotato.tuber.flesh	LG5	22693494	A	T	0.078	3.309109e-11	0.25194309726804764	intronic	g19682
Cortical.color.of.sweetpotato.tuber.flesh	LG5	22693862	C	A	0.086	3.119129e-8	0.18854351307592238	exonic	g19682
Cortical.color.of.sweetpotato.tuber.flesh	LG5	22733091	C	T	0.073	8.342208e-7	0.13899427541398418	intergenic	g19687;g19688
Cortical.color.of.sweetpotato.tuber.flesh	LG5	22762000	G	A	0.067	4.767343e-7	0.11165213150974755	intronic	g19691
Cortical.color.of.sweetpotato.tuber.flesh	LG5	22762040	C	T	0.065	7.595019e-8	0.1317690279940683	exonic	g19691
Cortical.color.of.sweetpotato.tuber.flesh	LG5	22768617	C	G	0.072	8.438385e-11	0.2156136693109466	exonic	g19692
Cortical.color.of.sweetpotato.tuber.flesh	LG5	22768796	A	T	0.074	1.142518e-8	0.15098650764384222	intronic	g19692
Cortical.color.of.sweetpotato.tuber.flesh	LG5	22770625	T	C	0.091	4.859828e-8	0.16803314846466663	intronic	g19692
Cortical.color.of.sweetpotato.tuber.flesh	LG5	22770653	A	T	0.091	4.859828e-8	0.16803314846466663	intronic	g19692
Cortical.color.of.sweetpotato.tuber.flesh	LG5	22771358	C	T	0.101	5.487518e-8	0.18651008941595684	intronic	g19692
Cortical.color.of.sweetpotato.tuber.flesh	LG5	22771476	T	C	0.093	2.303543e-8	0.17129861077910033	intronic	g19692
Cortical.color.of.sweetpotato.tuber.flesh	LG5	22771483	G	T	0.089	1.314421e-8	0.16361178417887526	intronic	g19692
Cortical.color.of.sweetpotato.tuber.flesh	LG5	22775522	C	T	0.081	4.942915e-7	0.14235267688663122	intergenic	g19692;g19693
Cortical.color.of.sweetpotato.tuber.flesh	LG5	22823317	A	G	0.116	5.592435e-7	0.17269961750796448	exonic	g19697
Cortical.color.of.sweetpotato.tuber.flesh	LG5	22846794	A	T	0.095	7.051796e-7	0.15995881423985292	intergenic	g19698;g19699
Cortical.color.of.sweetpotato.tuber.flesh	LG5	22931246	C	A	0.073	5.049947e-9	0.18402640082246455	intronic	g19709
Cortical.color.of.sweetpotato.tuber.flesh	LG5	23043369	A	G	0.056	1.783068e-7	0.12685277354475297	exonic	g19725
Cortical.color.of.sweetpotato.tuber.flesh	LG5	23084651	A	G	0.111	9.96761e-8	0.17087788120736783	upstream	g19728
Cortical.color.of.sweetpotato.tuber.flesh	LG5	23278805	T	C	0.093	3.660386e-7	0.1373653957331773	intronic	g19752
Cortical.color.of.sweetpotato.tuber.flesh	LG5	23278822	T	A	0.095	8.518946e-7	0.1337427960388371	intronic	g19752
Cortical.color.of.sweetpotato.tuber.flesh	LG5	23278873	A	T	0.088	4.293882e-12	0.22759247282774892	intronic	g19752
Cortical.color.of.sweetpotato.tuber.flesh	LG5	23279038	A	G	0.089	1.293807e-8	0.20081006197172624	intronic	g19752
Cortical.color.of.sweetpotato.tuber.flesh	LG5	23279474	T	C	0.076	6.162821e-11	0.1757678752240573	intronic	g19752
Cortical.color.of.sweetpotato.tuber.flesh	LG5	23279498	A	G	0.078	2.135975e-8	0.1349961943935094	exonic	g19752
Cortical.color.of.sweetpotato.tuber.flesh	LG5	23279644	T	A	0.093	1.853305e-11	0.23555437261603904	intronic	g19752
Cortical.color.of.sweetpotato.tuber.flesh	LG5	23279645	A	G	0.089	1.494232e-12	0.2683467427101531	intronic	g19752
Cortical.color.of.sweetpotato.tuber.flesh	LG5	23281007	A	G	0.094	1.198567e-10	0.22676622668981294	intronic	g19752
Cortical.color.of.sweetpotato.tuber.flesh	LG5	23281071	C	T	0.093	1.655199e-7	0.1346886527596957	exonic	g19752
Cortical.color.of.sweetpotato.tuber.flesh	LG5	23282483	T	G	0.07	5.037347e-7	0.10939286217094546	intronic	g19752
Cortical.color.of.sweetpotato.tuber.flesh	LG5	23283399	C	G	0.087	1.246746e-13	0.29951721248797797	UTR5	g19752
Cortical.color.of.sweetpotato.tuber.flesh	LG5	23283414	C	A	0.089	7.225516e-12	0.2710424019866148	UTR5	g19752
Cortical.color.of.sweetpotato.tuber.flesh	LG5	23283496	A	G	0.083	8.873596e-11	0.20336775158089038	upstream	g19752;g19753
Cortical.color.of.sweetpotato.tuber.flesh	LG5	23288578	C	T	0.081	4.102296e-8	0.13758447094764473	intronic	g19753
Cortical.color.of.sweetpotato.tuber.flesh	LG5	23299245	G	A	0.085	1.165078e-9	0.17514682641336987	UTR3	g19754
Cortical.color.of.sweetpotato.tuber.flesh	LG5	23299535	C	G	0.082	4.46131e-7	0.12018619418923032	intronic	g19754
Cortical.color.of.sweetpotato.tuber.flesh	LG5	23302492	A	T	0.089	2.772273e-9	0.18487928888400829	intronic	g19754
Cortical.color.of.sweetpotato.tuber.flesh	LG5	23302717	A	G	0.089	2.340177e-9	0.17756923033249067	exonic	g19754
Cortical.color.of.sweetpotato.tuber.flesh	LG5	23307649	T	C	0.085	2.79033e-7	0.14143512478188044	downstream	g19755
Cortical.color.of.sweetpotato.tuber.flesh	LG5	23308477	G	A	0.13	1.076548e-7	0.12833852894527045	exonic	g19755
Cortical.color.of.sweetpotato.tuber.flesh	LG5	23308492	C	T	0.085	6.550742e-10	0.1926981710702727	exonic	g19755
Cortical.color.of.sweetpotato.tuber.flesh	LG5	23309334	C	T	0.089	1.69812e-7	0.1459234264938402	intronic	g19755
Cortical.color.of.sweetpotato.tuber.flesh	LG5	23309598	C	G	0.086	1.776825e-9	0.19734805807082534	exonic	g19755
Cortical.color.of.sweetpotato.tuber.flesh	LG5	23310090	C	T	0.078	2.017104e-14	0.25284819282093285	upstream	g19755
Cortical.color.of.sweetpotato.tuber.flesh	LG5	23382289	A	T	0.082	8.962435e-8	0.11990259469790035	upstream	g19763
Cortical.color.of.sweetpotato.tuber.flesh	LG5	23382293	G	A	0.088	5.786739e-7	0.10013966351615182	upstream	g19763
Cortical.color.of.sweetpotato.tuber.flesh	LG5	23435776	C	A	0.091	3.164951e-7	0.145055604356089	intergenic	g19768;g19769
Cortical.color.of.sweetpotato.tuber.flesh	LG5	23561793	T	G	0.098	2.200403e-7	0.14908111631000812	downstream	g19786
Cortical.color.of.sweetpotato.tuber.flesh	LG5	23658461	C	A	0.084	5.540108e-7	0.12565509986317683	intergenic	g19793;g19794
Cortical.color.of.sweetpotato.tuber.flesh	LG5	24043511	G	A	0.121	1.101005e-8	0.14200838635095345	intergenic	g19851;g19852
Cortical.color.of.sweetpotato.tuber.flesh	LG5	24043533	A	C	0.124	3.462225e-7	0.11218091803481914	intergenic	g19851;g19852
Cortical.color.of.sweetpotato.tuber.flesh	LG5	24117395	A	G	0.092	3.273111e-7	0.1478411031902048	intergenic	g19862;g19863
Cortical.color.of.sweetpotato.tuber.flesh	LG5	24134201	G	A	0.118	6.756297e-7	0.1541300572287073	upstream	g19866
Cortical.color.of.sweetpotato.tuber.flesh	LG5	24134206	T	A	0.116	3.935038e-7	0.16006657472046842	upstream	g19866
Cortical.color.of.sweetpotato.tuber.flesh	LG5	24136680	T	C	0.072	7.19761e-8	0.1403404580141262	intergenic	g19866;g19867
Cortical.color.of.sweetpotato.tuber.flesh	LG5	24144825	C	T	0.085	5.467679e-10	0.22842686637073284	exonic	g19867
Cortical.color.of.sweetpotato.tuber.flesh	LG5	24156216	C	T	0.092	5.453467e-7	0.1421106448075292	intronic	g19868
Cortical.color.of.sweetpotato.tuber.flesh	LG5	24270335	A	G	0.082	1.89849e-8	0.15445785110622762	UTR3	g19882
Cortical.color.of.sweetpotato.tuber.flesh	LG5	24272831	C	T	0.077	5.137677e-8	0.1453766531055019	intergenic	g19882;g19883
Cortical.color.of.sweetpotato.tuber.flesh	LG5	24273943	C	A	0.094	1.281178e-9	0.22279193527795105	intergenic	g19882;g19883
Cortical.color.of.sweetpotato.tuber.flesh	LG5	24273959	A	C	0.092	6.116063e-9	0.19378156833427554	intergenic	g19882;g19883
Cortical.color.of.sweetpotato.tuber.flesh	LG5	24296658	A	T	0.106	4.639831e-9	0.1318375152089995	intronic	g19885
Cortical.color.of.sweetpotato.tuber.flesh	LG5	24482226	C	A	0.084	5.720705e-11	0.20064444096650919	intronic	g19908
Cortical.color.of.sweetpotato.tuber.flesh	LG5	24482230	G	C	0.084	5.720705e-11	0.20064444096650919	intronic	g19908
Cortical.color.of.sweetpotato.tuber.flesh	LG5	24495490	G	A	0.085	6.055848e-7	0.13110881067631944	intergenic	g19908;g19909
Cortical.color.of.sweetpotato.tuber.flesh	LG5	24495587	C	T	0.065	7.1180230000000007e-08	0.1267013896382258	intergenic	g19908;g19909
Cortical.color.of.sweetpotato.tuber.flesh	LG5	24510039	C	T	0.083	7.984621e-8	0.15755370874022573	exonic	g19911
Cortical.color.of.sweetpotato.tuber.flesh	LG5	24510062	C	T	0.081	3.018784e-7	0.13527803296576912	exonic	g19911
Cortical.color.of.sweetpotato.tuber.flesh	LG5	24525550	G	T	0.091	1.019262e-9	0.20161681190178374	intergenic	g19912;g19913
Cortical.color.of.sweetpotato.tuber.flesh	LG5	24527125	C	A	0.091	6.316221e-7	0.12509194004373783	intergenic	g19912;g19913
Cortical.color.of.sweetpotato.tuber.flesh	LG5	24528598	G	T	0.101	2.120544e-7	0.16272998688976315	intergenic	g19912;g19913
Cortical.color.of.sweetpotato.tuber.flesh	LG5	24528599	A	C	0.099	1e-7	0.17516900541160838	intergenic	g19912;g19913
Cortical.color.of.sweetpotato.tuber.flesh	LG5	24532535	C	T	0.08	2.420926e-9	0.17158402942250406	intergenic	g19912;g19913
Cortical.color.of.sweetpotato.tuber.flesh	LG5	24554121	G	A	0.09	7.113381e-7	0.13547145510300798	upstream	g19914
Cortical.color.of.sweetpotato.tuber.flesh	LG5	24569931	A	T	0.069	4.838014e-8	0.13931278553478912	intronic	g19915
Cortical.color.of.sweetpotato.tuber.flesh	LG5	24569960	A	G	0.07	2.426787e-11	0.18023107477206715	intronic	g19915
Cortical.color.of.sweetpotato.tuber.flesh	LG5	24571834	T	G	0.089	2.959541e-11	0.24220179767517208	intronic	g19915
Cortical.color.of.sweetpotato.tuber.flesh	LG5	24572243	A	G	0.105	4.077887e-10	0.245503074393347	intronic	g19915
Cortical.color.of.sweetpotato.tuber.flesh	LG5	24572273	T	C	0.095	9.440598e-7	0.14163413425520058	intronic	g19915
Cortical.color.of.sweetpotato.tuber.flesh	LG5	24578308	A	G	0.065	1.124372e-10	0.1682276542747093	intronic	g19917
Cortical.color.of.sweetpotato.tuber.flesh	LG5	24580988	G	T	0.06	3.687661e-10	0.15337446387601783	intergenic	g19917;g19918
Cortical.color.of.sweetpotato.tuber.flesh	LG5	24813327	G	A	0.088	3.927238e-7	0.11921090088935338	intergenic	g19947;g19948
Cortical.color.of.sweetpotato.tuber.flesh	LG5	24949656	T	G	0.081	4.514936e-9	0.17310620181215974	upstream	g19964
Cortical.color.of.sweetpotato.tuber.flesh	LG5	24956404	C	T	0.084	5.546157e-7	0.11629207377403449	UTR3	g19965
Cortical.color.of.sweetpotato.tuber.flesh	LG5	24968617	G	T	0.102	7.772978e-12	0.2602938316978651	intronic	g19966
Cortical.color.of.sweetpotato.tuber.flesh	LG5	24970558	T	A	0.093	3.541958e-7	0.1470428895913339	intronic	g19966
Cortical.color.of.sweetpotato.tuber.flesh	LG5	25028311	C	T	0.096	1.229178e-9	0.2037797654709247	intergenic	g19971;g19972
Cortical.color.of.sweetpotato.tuber.flesh	LG5	25028369	C	T	0.097	8.608323e-7	0.1276157896746341	intergenic	g19971;g19972
Cortical.color.of.sweetpotato.tuber.flesh	LG5	25069847	G	C	0.093	4.346512e-7	0.12972635466611496	intronic	g19979
Cortical.color.of.sweetpotato.tuber.flesh	LG5	25077814	A	G	0.103	1.595375e-8	0.20593109449982192	intronic	g19980
Cortical.color.of.sweetpotato.tuber.flesh	LG5	25077899	A	G	0.094	1.226444e-9	0.20195969693556692	intronic	g19980
Cortical.color.of.sweetpotato.tuber.flesh	LG5	25084854	A	G	0.091	4.844362e-8	0.17986129498310238	intronic	g19981
Cortical.color.of.sweetpotato.tuber.flesh	LG5	25096207	C	T	0.088	3.324851e-8	0.15780906332382835	exonic	g19984
Cortical.color.of.sweetpotato.tuber.flesh	LG5	25109847	C	T	0.092	9.641936e-8	0.17066091465105235	UTR3	g19987
Cortical.color.of.sweetpotato.tuber.flesh	LG5	25110096	C	G	0.06	3.111668e-9	0.13292824807650983	exonic	g19987
Cortical.color.of.sweetpotato.tuber.flesh	LG5	25150812	C	T	0.064	1.715194e-7	0.08942643694797796	exonic	g19993
Cortical.color.of.sweetpotato.tuber.flesh	LG5	25217668	C	A	0.092	6.391379e-8	0.1412062257676909	intergenic	g19997;g19999
Cortical.color.of.sweetpotato.tuber.flesh	LG5	25222563	A	G	0.072	1.221481e-7	0.12022657217929708	exonic	g20000
Cortical.color.of.sweetpotato.tuber.flesh	LG5	25222693	C	T	0.078	5.933226e-7	0.09725715248461239	exonic	g20000
Cortical.color.of.sweetpotato.tuber.flesh	LG5	25263602	C	T	0.099	1.510413e-7	0.1626210388841675	intronic	g20007
Cortical.color.of.sweetpotato.tuber.flesh	LG5	25268669	T	C	0.076	3.150561e-9	0.1520967521476374	intronic	g20008
Cortical.color.of.sweetpotato.tuber.flesh	LG5	25277785	A	G	0.089	3.401959e-7	0.14089880801498728	exonic	g20008
Cortical.color.of.sweetpotato.tuber.flesh	LG5	25282175	T	A	0.087	2.110665e-7	0.11134358808738548	intronic	g20008
Cortical.color.of.sweetpotato.tuber.flesh	LG5	25282447	T	C	0.103	1.433995e-9	0.17363979239236862	intronic	g20008
Cortical.color.of.sweetpotato.tuber.flesh	LG5	25284420	T	G	0.099	3.467976e-7	0.13106355006237724	UTR3	g20009
Cortical.color.of.sweetpotato.tuber.flesh	LG5	25287552	G	A	0.089	1.666109e-12	0.23213221865511446	exonic	g20009
Cortical.color.of.sweetpotato.tuber.flesh	LG5	25290388	G	A	0.093	1.209655e-11	0.23769922955380443	downstream	g20010
Cortical.color.of.sweetpotato.tuber.flesh	LG5	25291820	G	A	0.089	2.377487e-11	0.2412266483611342	exonic	g20010
Cortical.color.of.sweetpotato.tuber.flesh	LG5	25295404	C	A	0.088	3.773483e-9	0.18578506856391602	intronic	g20010
Cortical.color.of.sweetpotato.tuber.flesh	LG5	25296104	G	A	0.093	7.895899e-15	0.3491402760426003	upstream	g20010;g20011
Cortical.color.of.sweetpotato.tuber.flesh	LG5	25298703	G	C	0.102	3.3414e-13	0.24101088788459477	intergenic	g20011;g20012
Cortical.color.of.sweetpotato.tuber.flesh	LG5	25299990	T	A	0.081	5.252349e-8	0.1487794616221987	intergenic	g20011;g20012
Cortical.color.of.sweetpotato.tuber.flesh	LG5	25300445	A	G	0.085	1.703409e-7	0.14363610734582735	intergenic	g20011;g20012
Cortical.color.of.sweetpotato.tuber.flesh	LG5	25301757	T	C	0.085	9.054736e-7	0.10688036352267975	intergenic	g20011;g20012
Cortical.color.of.sweetpotato.tuber.flesh	LG5	25303094	A	G	0.064	3.023052e-9	0.14362494922849617	intergenic	g20011;g20012
Cortical.color.of.sweetpotato.tuber.flesh	LG5	25304720	C	T	0.092	6.552171e-10	0.22212398104503625	intergenic	g20011;g20012
Cortical.color.of.sweetpotato.tuber.flesh	LG5	25307296	A	G	0.092	1.221961e-9	0.184297304599642	intergenic	g20011;g20012
Cortical.color.of.sweetpotato.tuber.flesh	LG5	25308376	T	A	0.101	1.12589e-8	0.2058131392127199	intergenic	g20011;g20012
Cortical.color.of.sweetpotato.tuber.flesh	LG5	25308388	G	A	0.101	1.12589e-8	0.2058131392127199	intergenic	g20011;g20012
Cortical.color.of.sweetpotato.tuber.flesh	LG5	25309039	T	C	0.066	1.353499e-7	0.10380069699702595	intergenic	g20011;g20012
Cortical.color.of.sweetpotato.tuber.flesh	LG5	25311489	A	G	0.089	4.036066e-7	0.11319879152045294	exonic	g20012
Cortical.color.of.sweetpotato.tuber.flesh	LG5	25311663	C	A	0.107	4.41788e-8	0.16203555032622008	exonic	g20012
Cortical.color.of.sweetpotato.tuber.flesh	LG5	25311665	A	T	0.107	4.41788e-8	0.16203555032622008	exonic	g20012
Cortical.color.of.sweetpotato.tuber.flesh	LG5	25312194	C	T	0.099	6.2213e-11	0.23715390707513803	exonic	g20012
Cortical.color.of.sweetpotato.tuber.flesh	LG5	25313768	A	C	0.064	1.649192e-8	0.12344001019290235	downstream	g20012
Cortical.color.of.sweetpotato.tuber.flesh	LG5	25313776	T	G	0.066	8.302489e-7	0.09575413570671645	downstream	g20012
Cortical.color.of.sweetpotato.tuber.flesh	LG5	25317820	T	C	0.103	6.801025e-8	0.1699450574152865	exonic	g20014
Cortical.color.of.sweetpotato.tuber.flesh	LG5	25321328	C	G	0.058	8.610732e-9	0.12005242293049082	downstream	g20014
Cortical.color.of.sweetpotato.tuber.flesh	LG5	25322412	C	T	0.059	4.098248e-9	0.1366231722581374	intergenic	g20014;g20015
Cortical.color.of.sweetpotato.tuber.flesh	LG5	25322465	C	A	0.097	7.482051e-8	0.12153959859095186	intergenic	g20014;g20015
Cortical.color.of.sweetpotato.tuber.flesh	LG5	25324971	T	C	0.105	1.909206e-10	0.22926369397217722	exonic	g20015
Cortical.color.of.sweetpotato.tuber.flesh	LG5	25325355	T	C	0.086	8.026302e-8	0.14672174972898627	exonic	g20015
Cortical.color.of.sweetpotato.tuber.flesh	LG5	25325529	A	C	0.097	5.999932e-11	0.224131562799675	exonic	g20015
Cortical.color.of.sweetpotato.tuber.flesh	LG5	25325541	G	A	0.095	4.499959e-10	0.20017042312556205	exonic	g20015
Cortical.color.of.sweetpotato.tuber.flesh	LG5	25325796	G	T	0.085	3.345443e-7	0.14224727581053956	intronic	g20015
Cortical.color.of.sweetpotato.tuber.flesh	LG5	25325847	T	C	0.095	7.898751e-10	0.20895837261831632	exonic	g20015
Cortical.color.of.sweetpotato.tuber.flesh	LG5	25326091	G	T	0.095	2.607529e-7	0.1404501322844511	exonic	g20015
Cortical.color.of.sweetpotato.tuber.flesh	LG5	25326202	T	C	0.093	2.354295e-8	0.1904722734642298	exonic	g20015
Cortical.color.of.sweetpotato.tuber.flesh	LG5	25327043	G	A	0.068	3.048815e-11	0.20261513999708317	exonic	g20015
Cortical.color.of.sweetpotato.tuber.flesh	LG5	25327098	C	G	0.091	2.753652e-9	0.1903437029714489	exonic	g20015
Cortical.color.of.sweetpotato.tuber.flesh	LG5	25327722	A	G	0.101	3.612767e-8	0.18288110024406407	exonic	g20015
Cortical.color.of.sweetpotato.tuber.flesh	LG5	25327950	T	C	0.085	5.241328e-7	0.12921986640510658	exonic	g20015
Cortical.color.of.sweetpotato.tuber.flesh	LG5	25328046	A	G	0.097	5.660343e-9	0.20075741200695732	exonic	g20015
Cortical.color.of.sweetpotato.tuber.flesh	LG5	25329403	G	A	0.089	4.782286e-7	0.15562533183654834	UTR3	g20016
Cortical.color.of.sweetpotato.tuber.flesh	LG5	25329754	A	G	0.068	2.713672e-8	0.12440783837697436	exonic	g20016
Cortical.color.of.sweetpotato.tuber.flesh	LG5	25331845	G	T	0.088	6.734412e-8	0.1687975798541588	upstream;downstream	g20016;g20017
Cortical.color.of.sweetpotato.tuber.flesh	LG5	25331852	G	A	0.084	2.133739e-10	0.22109876305398185	upstream;downstream	g20016;g20017
Cortical.color.of.sweetpotato.tuber.flesh	LG5	25332001	A	G	0.085	1.235322e-9	0.17321242827771033	upstream;downstream	g20016;g20017
Cortical.color.of.sweetpotato.tuber.flesh	LG5	25332002	T	A	0.085	1.235322e-9	0.17321242827771033	upstream;downstream	g20016;g20017
Cortical.color.of.sweetpotato.tuber.flesh	LG5	25332096	G	A	0.088	5.514506e-8	0.1375245999625097	upstream;downstream	g20016;g20017
Cortical.color.of.sweetpotato.tuber.flesh	LG5	25332114	T	C	0.091	1.343719e-9	0.17677357358377946	upstream;downstream	g20016;g20017
Cortical.color.of.sweetpotato.tuber.flesh	LG5	25332115	G	A	0.091	1.343719e-9	0.17677357358377946	upstream;downstream	g20016;g20017
Cortical.color.of.sweetpotato.tuber.flesh	LG5	25334538	G	A	0.078	2.537074e-12	0.21635208270009904	upstream;downstream	g20017;g20018
Cortical.color.of.sweetpotato.tuber.flesh	LG5	25336001	T	G	0.101	1.386745e-7	0.15812781086152697	intronic	g20018
Cortical.color.of.sweetpotato.tuber.flesh	LG5	25336386	T	G	0.085	9.966242e-7	0.11246738599202805	exonic	g20018
Cortical.color.of.sweetpotato.tuber.flesh	LG5	25338895	T	C	0.089	2.826483e-8	0.15461976615672882	intronic	g20018
Cortical.color.of.sweetpotato.tuber.flesh	LG5	25341923	C	G	0.081	4.291826e-13	0.247833414307328	exonic	g20019
Cortical.color.of.sweetpotato.tuber.flesh	LG5	25349449	G	A	0.089	5.258865e-8	0.1591052374934894	intronic	g20020
Cortical.color.of.sweetpotato.tuber.flesh	LG5	25356626	C	T	0.083	1.228141e-8	0.1493626761243526	exonic	g20023
Cortical.color.of.sweetpotato.tuber.flesh	LG5	25359953	G	T	0.055	2.19183e-7	0.09758824008676273	upstream	g20023
Cortical.color.of.sweetpotato.tuber.flesh	LG5	25361430	T	C	0.072	2.516309e-8	0.12807471944875812	intergenic	g20023;g20024
Cortical.color.of.sweetpotato.tuber.flesh	LG5	25363004	A	T	0.061	4.782449e-12	0.16451091435623733	intergenic	g20023;g20024
Cortical.color.of.sweetpotato.tuber.flesh	LG5	25365612	G	C	0.088	1.347195e-10	0.21214567649352933	downstream	g20024
Cortical.color.of.sweetpotato.tuber.flesh	LG5	25366372	C	A	0.084	2.730934e-9	0.18315318231890074	downstream	g20024
Cortical.color.of.sweetpotato.tuber.flesh	LG5	25368893	T	C	0.066	4.081901e-9	0.1323885688859243	upstream	g20024
Cortical.color.of.sweetpotato.tuber.flesh	LG5	25372207	T	C	0.081	1.441393e-11	0.2247392528162654	intergenic	g20024;g20025
Cortical.color.of.sweetpotato.tuber.flesh	LG5	25372235	T	A	0.095	8.750868e-12	0.2561065959355154	intergenic	g20024;g20025
Cortical.color.of.sweetpotato.tuber.flesh	LG5	25374980	A	C	0.086	8.891175e-7	0.12970590318381311	intergenic	g20024;g20025
Cortical.color.of.sweetpotato.tuber.flesh	LG5	25374989	G	T	0.088	2.1787e-7	0.1483801999586559	intergenic	g20024;g20025
Cortical.color.of.sweetpotato.tuber.flesh	LG5	25375336	C	A	0.062	2.068541e-8	0.12857953846519898	intergenic	g20024;g20025
Cortical.color.of.sweetpotato.tuber.flesh	LG5	25379871	C	T	0.099	1.151817e-10	0.20921429636690375	UTR5	g20025
Cortical.color.of.sweetpotato.tuber.flesh	LG5	25379933	C	A	0.145	1.97964e-10	0.19937027523537518	exonic	g20025
Cortical.color.of.sweetpotato.tuber.flesh	LG5	25379936	T	G	0.1	1.765113e-16	0.3955092641196184	exonic	g20025
Cortical.color.of.sweetpotato.tuber.flesh	LG5	25380608	T	C	0.082	9.988974e-9	0.16732222174419462	UTR3	g20025
Cortical.color.of.sweetpotato.tuber.flesh	LG5	25383494	G	A	0.083	1.819418e-9	0.1894850163900628	exonic	g20027
Cortical.color.of.sweetpotato.tuber.flesh	LG5	25385014	T	C	0.134	8.014238e-8	0.14963256508856712	intronic	g20027
Cortical.color.of.sweetpotato.tuber.flesh	LG5	25385015	G	A	0.132	6.5067e-8	0.15423057826924713	intronic	g20027
Cortical.color.of.sweetpotato.tuber.flesh	LG5	25386497	A	C	0.081	4.875303e-7	0.10875003148518611	intronic	g20027
Cortical.color.of.sweetpotato.tuber.flesh	LG5	25386628	T	C	0.097	2.558259e-7	0.13642064928645936	intronic	g20027
Cortical.color.of.sweetpotato.tuber.flesh	LG5	25386972	C	T	0.093	1.325345e-8	0.16728643859440995	intronic	g20027
Cortical.color.of.sweetpotato.tuber.flesh	LG5	25390683	T	C	0.093	1.261422e-9	0.16929211127664603	intronic	g20027
Cortical.color.of.sweetpotato.tuber.flesh	LG5	25391108	G	A	0.103	3.235354e-10	0.1854280020379211	exonic	g20027
Cortical.color.of.sweetpotato.tuber.flesh	LG5	25391180	A	G	0.064	2.217148e-10	0.17277569564330444	exonic	g20027
Cortical.color.of.sweetpotato.tuber.flesh	LG5	25391377	A	T	0.091	2.411817e-7	0.1502160270628289	exonic	g20027
Cortical.color.of.sweetpotato.tuber.flesh	LG5	25391566	A	G	0.109	7.586644e-13	0.21210172678655007	exonic	g20027
Cortical.color.of.sweetpotato.tuber.flesh	LG5	25391674	A	T	0.086	4.146834e-14	0.2848152393516376	intronic	g20027
Cortical.color.of.sweetpotato.tuber.flesh	LG5	25391928	G	T	0.074	2.901906e-7	0.11555822653162628	intronic	g20027
Cortical.color.of.sweetpotato.tuber.flesh	LG5	25394255	A	G	0.089	3.629348e-12	0.2564619471585253	intronic	g20027
Cortical.color.of.sweetpotato.tuber.flesh	LG5	25395235	G	A	0.088	3.50094e-7	0.1206015723789627	UTR5	g20027
Cortical.color.of.sweetpotato.tuber.flesh	LG5	25397319	G	T	0.085	2.683133e-9	0.16830926640244762	intergenic	g20027;g20028
Cortical.color.of.sweetpotato.tuber.flesh	LG5	25397642	G	T	0.076	1.393868e-10	0.16841825180140302	intergenic	g20027;g20028
Cortical.color.of.sweetpotato.tuber.flesh	LG5	25397955	G	T	0.083	3.597632e-8	0.1503870962240124	intergenic	g20027;g20028
Cortical.color.of.sweetpotato.tuber.flesh	LG5	25397979	C	T	0.085	2.216429e-11	0.2115470254851559	intergenic	g20027;g20028
Cortical.color.of.sweetpotato.tuber.flesh	LG5	25397995	C	A	0.081	2.249968e-12	0.22428682933187105	intergenic	g20027;g20028
Cortical.color.of.sweetpotato.tuber.flesh	LG5	25398028	C	T	0.076	1.37854e-7	0.12085246698035393	intergenic	g20027;g20028
Cortical.color.of.sweetpotato.tuber.flesh	LG5	25398593	C	A	0.057	4.545057e-8	0.11697643431099888	intergenic	g20027;g20028
Cortical.color.of.sweetpotato.tuber.flesh	LG5	25400180	T	A	0.093	1.390598e-11	0.22350364350016674	intergenic	g20027;g20028
Cortical.color.of.sweetpotato.tuber.flesh	LG5	25403006	A	G	0.114	1.556222e-7	0.17946654477063112	intergenic	g20027;g20028
Cortical.color.of.sweetpotato.tuber.flesh	LG5	25403461	G	A	0.085	2.798585e-10	0.19597269934590492	intergenic	g20027;g20028
Cortical.color.of.sweetpotato.tuber.flesh	LG5	25403809	G	A	0.096	1.87896e-12	0.2778522683921967	intergenic	g20027;g20028
Cortical.color.of.sweetpotato.tuber.flesh	LG5	25403830	A	T	0.139	6.266827e-8	0.13403448727992448	intergenic	g20027;g20028
Cortical.color.of.sweetpotato.tuber.flesh	LG5	25403840	G	A	0.089	2.693612e-10	0.21597469564796207	intergenic	g20027;g20028
Cortical.color.of.sweetpotato.tuber.flesh	LG5	25403881	A	G	0.091	2.249293e-10	0.2202948721179513	intergenic	g20027;g20028
Cortical.color.of.sweetpotato.tuber.flesh	LG5	25406612	A	C	0.081	4.619679e-8	0.14126987606615174	intergenic	g20027;g20028
Cortical.color.of.sweetpotato.tuber.flesh	LG5	25407303	A	G	0.096	2.866694e-8	0.13982155301685453	intergenic	g20027;g20028
Cortical.color.of.sweetpotato.tuber.flesh	LG5	25407939	G	A	0.083	1.172234e-9	0.20597207074864854	intergenic	g20027;g20028
Cortical.color.of.sweetpotato.tuber.flesh	LG5	25415663	T	A	0.093	7.003485e-7	0.1283852762142629	intronic	g20028
Cortical.color.of.sweetpotato.tuber.flesh	LG5	25415961	C	G	0.07	2.596607e-7	0.11120653112609664	exonic	g20028
Cortical.color.of.sweetpotato.tuber.flesh	LG5	25417463	A	G	0.081	2.895337e-9	0.17249616484667657	exonic	g20029
Cortical.color.of.sweetpotato.tuber.flesh	LG5	25417483	T	C	0.081	2.311117e-9	0.17549333253547872	exonic	g20029
Cortical.color.of.sweetpotato.tuber.flesh	LG5	25417486	T	G	0.079	3.03571e-8	0.14832438553022587	exonic	g20029
Cortical.color.of.sweetpotato.tuber.flesh	LG5	25418594	C	G	0.101	1.780945e-10	0.2333389065497371	splicing	g20029
Cortical.color.of.sweetpotato.tuber.flesh	LG5	25418829	T	C	0.086	2.844709e-10	0.18186265248952724	intronic	g20029
Cortical.color.of.sweetpotato.tuber.flesh	LG5	25423356	C	T	0.087	5.068062e-7	0.129862572303124	exonic	g20030
Cortical.color.of.sweetpotato.tuber.flesh	LG5	25423367	G	A	0.085	3.090274e-9	0.18502946252696317	exonic	g20030
Cortical.color.of.sweetpotato.tuber.flesh	LG5	25423387	G	A	0.081	1.774115e-9	0.17540156447234548	exonic	g20030
Cortical.color.of.sweetpotato.tuber.flesh	LG5	25424533	G	A	0.091	6.245968e-8	0.15259301007308512	downstream	g20030
Cortical.color.of.sweetpotato.tuber.flesh	LG5	25425411	C	T	0.093	1.405754e-13	0.26971737683936325	upstream	g20031
Cortical.color.of.sweetpotato.tuber.flesh	LG5	25429308	G	A	0.089	1.568337e-9	0.1708116074095055	exonic	g20032
Cortical.color.of.sweetpotato.tuber.flesh	LG5	25429769	T	A	0.089	8.572607e-9	0.17753569962122914	exonic	g20032
Cortical.color.of.sweetpotato.tuber.flesh	LG5	25430947	G	A	0.097	6.323033e-11	0.25316734149575254	upstream;downstream	g20032;g20033
Cortical.color.of.sweetpotato.tuber.flesh	LG5	25433605	A	G	0.089	9.319495e-10	0.18973549218218605	intronic	g20033
Cortical.color.of.sweetpotato.tuber.flesh	LG5	25433970	C	T	0.091	1.898011e-10	0.2060991975920577	intronic	g20033
Cortical.color.of.sweetpotato.tuber.flesh	LG5	25435944	G	A	0.093	4.877538e-10	0.18387591776939646	intergenic	g20033;g20034
Cortical.color.of.sweetpotato.tuber.flesh	LG5	25439091	A	G	0.093	6.494421e-7	0.14082645029011093	intergenic	g20033;g20034
Cortical.color.of.sweetpotato.tuber.flesh	LG5	25443550	T	C	0.095	2.849813e-8	0.17398405155081453	intronic	g20034
Cortical.color.of.sweetpotato.tuber.flesh	LG5	25444661	C	T	0.095	1.512871e-10	0.23791102391587407	intronic	g20034
Cortical.color.of.sweetpotato.tuber.flesh	LG5	25445042	T	A	0.089	1.344446e-13	0.2903844532463124	intronic	g20034
Cortical.color.of.sweetpotato.tuber.flesh	LG5	25445846	G	T	0.089	2.186565e-7	0.1359528828179026	UTR5	g20034
Cortical.color.of.sweetpotato.tuber.flesh	LG5	25456005	T	C	0.077	1.86411e-9	0.17205793944236325	intergenic	g20034;g20035
Cortical.color.of.sweetpotato.tuber.flesh	LG5	25456373	G	T	0.086	6.646109e-12	0.22630253099057068	intergenic	g20034;g20035
Cortical.color.of.sweetpotato.tuber.flesh	LG5	25462074	A	T	0.066	6.042827e-7	0.09994911145270824	downstream	g20035
Cortical.color.of.sweetpotato.tuber.flesh	LG5	25463475	C	T	0.086	2.375275e-13	0.2739411677355344	UTR3	g20036
Cortical.color.of.sweetpotato.tuber.flesh	LG5	25465662	T	G	0.097	5.57928e-10	0.20156485165242125	intronic	g20036
Cortical.color.of.sweetpotato.tuber.flesh	LG5	25466464	C	T	0.072	2.16063e-9	0.16625037553613908	intronic	g20036
Cortical.color.of.sweetpotato.tuber.flesh	LG5	25467740	G	A	0.072	5.770067e-9	0.15542855380791568	upstream	g20036;g20037
Cortical.color.of.sweetpotato.tuber.flesh	LG5	25467794	G	A	0.091	1.505579e-9	0.20915051552122793	UTR5	g20037
Cortical.color.of.sweetpotato.tuber.flesh	LG5	25473676	A	C	0.095	3.934904e-7	0.1427222772163698	intergenic	g20037;g20038
Cortical.color.of.sweetpotato.tuber.flesh	LG5	25474244	A	T	0.086	1.808126e-7	0.13276755632832146	intergenic	g20037;g20038
Cortical.color.of.sweetpotato.tuber.flesh	LG5	25474555	C	A	0.097	9.52425e-8	0.16179458724388587	upstream	g20038
Cortical.color.of.sweetpotato.tuber.flesh	LG5	25476248	C	T	0.078	6.264161e-8	0.13080815624344908	exonic	g20038
Cortical.color.of.sweetpotato.tuber.flesh	LG5	25480719	G	A	0.093	1.328571e-8	0.18223610449780392	upstream;downstream	g20039;g20040
Cortical.color.of.sweetpotato.tuber.flesh	LG5	25481024	C	A	0.087	2.156148e-7	0.14461759660745288	UTR3	g20040
Cortical.color.of.sweetpotato.tuber.flesh	LG5	25482514	A	T	0.076	2.247258e-7	0.13896952463206708	UTR5	g20040
Cortical.color.of.sweetpotato.tuber.flesh	LG5	25482527	A	G	0.082	5.207774e-8	0.15671622357686305	UTR5	g20040
Cortical.color.of.sweetpotato.tuber.flesh	LG5	25482950	G	C	0.119	5.56671e-8	0.12698266273379086	upstream	g20040
Cortical.color.of.sweetpotato.tuber.flesh	LG5	25482998	A	G	0.115	1.541236e-10	0.16276889347633994	upstream	g20040
Cortical.color.of.sweetpotato.tuber.flesh	LG5	25492171	C	A	0.085	2.811837e-7	0.12105429779249194	intergenic	g20040;g20041
Cortical.color.of.sweetpotato.tuber.flesh	LG5	25493184	G	A	0.07	1.696455e-9	0.1661961997360974	intergenic	g20040;g20041
Cortical.color.of.sweetpotato.tuber.flesh	LG5	25494558	G	A	0.066	8.051099e-8	0.12431179864454285	intergenic	g20040;g20041
Cortical.color.of.sweetpotato.tuber.flesh	LG5	25494610	G	A	0.088	1.58305e-11	0.2296475661080245	intergenic	g20040;g20041
Cortical.color.of.sweetpotato.tuber.flesh	LG5	25494611	A	T	0.088	1.58305e-11	0.2296475661080245	intergenic	g20040;g20041
Cortical.color.of.sweetpotato.tuber.flesh	LG5	25494761	A	C	0.103	6.893341e-12	0.2681294907665283	intergenic	g20040;g20041
Cortical.color.of.sweetpotato.tuber.flesh	LG5	25494995	T	G	0.091	1.64056e-8	0.15409428452878	intergenic	g20040;g20041
Cortical.color.of.sweetpotato.tuber.flesh	LG5	25495716	G	A	0.097	1.564275e-11	0.2758599717500712	intergenic	g20040;g20041
Cortical.color.of.sweetpotato.tuber.flesh	LG5	25498480	T	A	0.085	3.235003e-8	0.1475549366111695	exonic	g20041
Cortical.color.of.sweetpotato.tuber.flesh	LG5	25498558	A	C	0.101	2.086276e-11	0.2676210761898534	exonic	g20041
Cortical.color.of.sweetpotato.tuber.flesh	LG5	25498788	A	T	0.099	3.654656e-7	0.13321157870340442	intronic	g20041
Cortical.color.of.sweetpotato.tuber.flesh	LG5	25499223	C	T	0.087	3.160673e-8	0.15566781706804492	exonic	g20041
Cortical.color.of.sweetpotato.tuber.flesh	LG5	25501715	C	T	0.093	1.687319e-11	0.2524547108057384	exonic	g20042
Cortical.color.of.sweetpotato.tuber.flesh	LG5	25502733	C	T	0.079	7.603481e-7	0.1124620191626116	exonic	g20042
Cortical.color.of.sweetpotato.tuber.flesh	LG5	25502967	A	G	0.088	9.800271e-7	0.10213991774760384	exonic	g20042
Cortical.color.of.sweetpotato.tuber.flesh	LG5	25507840	G	A	0.097	5.912711e-9	0.199184545444407	intergenic	g20042;g20043
Cortical.color.of.sweetpotato.tuber.flesh	LG5	25507853	G	A	0.093	4.3066e-8	0.1550601882137022	intergenic	g20042;g20043
Cortical.color.of.sweetpotato.tuber.flesh	LG5	25517918	A	C	0.096	6.090996e-10	0.1998055025043745	upstream;downstream	g20043;g20044
Cortical.color.of.sweetpotato.tuber.flesh	LG5	25518280	A	T	0.093	2.430231e-9	0.18083362653764476	UTR3	g20044
Cortical.color.of.sweetpotato.tuber.flesh	LG5	25518281	T	A	0.093	2.430231e-9	0.18083362653764476	UTR3	g20044
Cortical.color.of.sweetpotato.tuber.flesh	LG5	25521858	G	T	0.089	4.938742e-8	0.16025493236218458	intronic	g20044
Cortical.color.of.sweetpotato.tuber.flesh	LG5	25523518	G	A	0.081	1.407913e-7	0.14175655496268405	exonic	g20044
Cortical.color.of.sweetpotato.tuber.flesh	LG5	25525941	G	A	0.087	1.69196e-8	0.16315672194996103	upstream	g20045
Cortical.color.of.sweetpotato.tuber.flesh	LG5	25526432	A	G	0.078	8.871902e-9	0.16482281418809505	upstream	g20045
Cortical.color.of.sweetpotato.tuber.flesh	LG5	25527643	A	G	0.087	3.872346e-12	0.2603137513916733	intronic	g20045
Cortical.color.of.sweetpotato.tuber.flesh	LG5	25527671	T	A	0.091	7.223698e-8	0.16658955801418973	intronic	g20045
Cortical.color.of.sweetpotato.tuber.flesh	LG5	25527678	G	A	0.091	5.403188e-8	0.1687033601318003	intronic	g20045
Cortical.color.of.sweetpotato.tuber.flesh	LG5	25527722	T	A	0.087	3.831438e-7	0.1516887560405892	intronic	g20045
Cortical.color.of.sweetpotato.tuber.flesh	LG5	25528470	C	T	0.109	1.552089e-9	0.2303639112810037	exonic	g20045
Cortical.color.of.sweetpotato.tuber.flesh	LG5	25532193	C	A	0.103	4.497693e-9	0.20401381370204594	upstream	g20046
Cortical.color.of.sweetpotato.tuber.flesh	LG5	25534915	T	C	0.119	3.98751e-7	0.09720679994874483	UTR3	g20047
Cortical.color.of.sweetpotato.tuber.flesh	LG5	25536277	C	T	0.091	3.53389e-8	0.16478397580151025	exonic	g20048
Cortical.color.of.sweetpotato.tuber.flesh	LG5	25539117	G	A	0.089	1.93609e-7	0.1319856040282465	exonic	g20048
Cortical.color.of.sweetpotato.tuber.flesh	LG5	25539742	A	G	0.087	2.2134810000000002e-08	0.14730565063136847	intronic	g20048
Cortical.color.of.sweetpotato.tuber.flesh	LG5	25539878	A	G	0.099	6.851514e-12	0.2506912877812403	intronic	g20048
Cortical.color.of.sweetpotato.tuber.flesh	LG5	25542052	T	G	0.095	5.153268e-8	0.16571732743582027	intronic	g20048
Cortical.color.of.sweetpotato.tuber.flesh	LG5	25542133	T	G	0.091	3.165703e-9	0.1903652218917948	exonic	g20048
Cortical.color.of.sweetpotato.tuber.flesh	LG5	25543866	C	T	0.095	7.595229e-8	0.15760448488871887	intronic	g20048
Cortical.color.of.sweetpotato.tuber.flesh	LG5	25544739	G	C	0.09	9.218912e-7	0.13333696660542343	intronic	g20048
Cortical.color.of.sweetpotato.tuber.flesh	LG5	25546000	A	G	0.075	2.682586e-7	0.13413441514368205	intronic	g20048
Cortical.color.of.sweetpotato.tuber.flesh	LG5	25552616	T	G	0.062	6.688227e-9	0.12641191056484502	exonic	g20049
Cortical.color.of.sweetpotato.tuber.flesh	LG5	25553343	G	C	0.074	2.176105e-8	0.13849570481432183	exonic	g20049
Cortical.color.of.sweetpotato.tuber.flesh	LG5	25562126	G	A	0.089	2.990451e-10	0.20511442478253372	upstream	g20051
Cortical.color.of.sweetpotato.tuber.flesh	LG5	25566870	T	A	0.096	3.960761e-9	0.20014760281239952	intergenic	g20051;g20052
Cortical.color.of.sweetpotato.tuber.flesh	LG5	25566894	A	C	0.141	1.133276e-7	0.14527574044284575	intergenic	g20051;g20052
Cortical.color.of.sweetpotato.tuber.flesh	LG5	25573659	T	A	0.076	8.830433e-8	0.149333831425095	UTR3	g20053
Cortical.color.of.sweetpotato.tuber.flesh	LG5	25573841	C	A	0.086	4.08273e-7	0.13192733813316768	UTR3	g20053
Cortical.color.of.sweetpotato.tuber.flesh	LG5	25576871	C	A	0.074	2.310977e-7	0.11259655813077345	intronic	g20053
Cortical.color.of.sweetpotato.tuber.flesh	LG5	25576873	C	T	0.074	2.310977e-7	0.11259655813077345	intronic	g20053
Cortical.color.of.sweetpotato.tuber.flesh	LG5	25582206	G	C	0.119	8.811638e-8	0.2036109610623678	UTR5	g20055
Cortical.color.of.sweetpotato.tuber.flesh	LG5	25582224	C	T	0.122	2.161607e-7	0.18930931400969506	UTR5	g20055
Cortical.color.of.sweetpotato.tuber.flesh	LG5	25582233	T	C	0.097	3.928412e-11	0.2375819466869139	UTR5	g20055
Cortical.color.of.sweetpotato.tuber.flesh	LG5	25582248	T	C	0.097	3.928412e-11	0.2375819466869139	UTR5	g20055
Cortical.color.of.sweetpotato.tuber.flesh	LG5	25582254	T	C	0.119	1.288906e-7	0.14634747672039147	UTR5	g20055
Cortical.color.of.sweetpotato.tuber.flesh	LG5	25583101	T	C	0.081	3.931856e-8	0.13900940397638198	exonic	g20055
Cortical.color.of.sweetpotato.tuber.flesh	LG5	25584662	C	A	0.078	3.968645e-7	0.1269736334768152	intronic	g20056
Cortical.color.of.sweetpotato.tuber.flesh	LG5	25584876	A	G	0.085	5.798965e-12	0.2288447823170674	exonic	g20056
Cortical.color.of.sweetpotato.tuber.flesh	LG5	25585018	T	A	0.095	1.690798e-7	0.15616249857095052	exonic	g20056
Cortical.color.of.sweetpotato.tuber.flesh	LG5	25585019	G	C	0.095	1.690798e-7	0.15616249857095052	exonic	g20056
Cortical.color.of.sweetpotato.tuber.flesh	LG5	25585690	T	C	0.099	7.814349e-8	0.1632622723265481	exonic	g20056
Cortical.color.of.sweetpotato.tuber.flesh	LG5	25588027	G	A	0.081	6.133466e-8	0.12902651812838642	exonic	g20056
Cortical.color.of.sweetpotato.tuber.flesh	LG5	25589382	C	T	0.138	2.095184e-9	0.1587559410368445	intronic	g20056
Cortical.color.of.sweetpotato.tuber.flesh	LG5	25593541	A	G	0.091	4.941435e-7	0.13740325324888128	intronic	g20057
Cortical.color.of.sweetpotato.tuber.flesh	LG5	25595548	C	T	0.079	5.962665e-7	0.12040942104826567	intronic	g20057
Cortical.color.of.sweetpotato.tuber.flesh	LG5	25598647	A	G	0.084	1.912244e-7	0.1288656928099697	downstream	g20057
Cortical.color.of.sweetpotato.tuber.flesh	LG5	25601631	A	G	0.091	1.34586e-7	0.14216221445649746	exonic	g20058
Cortical.color.of.sweetpotato.tuber.flesh	LG5	25605587	C	T	0.099	4.216888e-8	0.15615321383161018	exonic	g20058
Cortical.color.of.sweetpotato.tuber.flesh	LG5	25708198	G	A	0.101	6.818125e-10	0.22582893932972148	intergenic	g20075;g20076
Cortical.color.of.sweetpotato.tuber.flesh	LG5	25708344	C	T	0.093	2.368271e-13	0.2541312435264311	intergenic	g20075;g20076
Cortical.color.of.sweetpotato.tuber.flesh	LG5	25715562	A	C	0.103	1.329758e-7	0.12082032218394381	upstream;downstream	g20077;g20076
Cortical.color.of.sweetpotato.tuber.flesh	LG5	25718192	C	T	0.087	9.848278e-8	0.12422280874072597	upstream;downstream	g20078;g20077
Cortical.color.of.sweetpotato.tuber.flesh	LG5	25819480	A	T	0.085	1.273258e-11	0.22757443507350025	intergenic	g20088;g20090
Cortical.color.of.sweetpotato.tuber.flesh	LG5	25829394	G	A	0.105	3.056697e-12	0.2879744084341057	intronic	g20091
Cortical.color.of.sweetpotato.tuber.flesh	LG5	25831165	G	A	0.096	2.894853e-8	0.14491212207482626	intronic	g20091
Cortical.color.of.sweetpotato.tuber.flesh	LG5	25831982	G	C	0.093	3.906125e-7	0.10939312337940754	exonic	g20091
Cortical.color.of.sweetpotato.tuber.flesh	LG5	25878547	C	T	0.114	3.431012e-8	0.14769121384294343	intronic	g20101
Cortical.color.of.sweetpotato.tuber.flesh	LG5	25923900	T	C	0.079	1.715207e-11	0.1899060116419523	intronic	g20109
Cortical.color.of.sweetpotato.tuber.flesh	LG5	25934299	C	T	0.078	3.649955e-7	0.0915737989769085	exonic	g20111
Cortical.color.of.sweetpotato.tuber.flesh	LG5	25942254	G	A	0.084	7.719599e-8	0.11509757694864378	exonic	g20112
Cortical.color.of.sweetpotato.tuber.flesh	LG5	25942338	T	G	0.11	1.138776e-7	0.12688525351959773	exonic	g20112
Cortical.color.of.sweetpotato.tuber.flesh	LG5	25942396	T	C	0.09	1.609323e-9	0.12888455827761558	exonic	g20112
Cortical.color.of.sweetpotato.tuber.flesh	LG5	25943370	G	A	0.066	7.128901e-7	0.09315886238629269	exonic	g20112
Cortical.color.of.sweetpotato.tuber.flesh	LG5	25943695	T	A	0.062	1.185079e-7	0.10787249138771388	exonic	g20112
Cortical.color.of.sweetpotato.tuber.flesh	LG5	25943744	G	A	0.088	3.251678e-9	0.15080420490513272	exonic	g20112
Cortical.color.of.sweetpotato.tuber.flesh	LG5	25957318	T	C	0.085	4.044294e-9	0.16099685340012349	downstream	g20114
Cortical.color.of.sweetpotato.tuber.flesh	LG5	26126110	C	T	0.098	2.305212e-8	0.1801936182700184	exonic	g20138
Cortical.color.of.sweetpotato.tuber.flesh	LG5	26126245	A	G	0.101	8.184923e-10	0.19719467516415268	exonic	g20138
Cortical.color.of.sweetpotato.tuber.flesh	LG5	26145012	T	G	0.085	5.148684e-7	0.11763072894245634	UTR3	g20141
Cortical.color.of.sweetpotato.tuber.flesh	LG5	26148428	T	G	0.076	8.349418e-8	0.13047589171077714	UTR3	g20142
Cortical.color.of.sweetpotato.tuber.flesh	LG5	26153979	A	G	0.097	3.808703e-10	0.2314698769130201	intronic	g20143
Cortical.color.of.sweetpotato.tuber.flesh	LG5	26153998	A	G	0.095	5.238464e-7	0.15053781909373815	intronic	g20143
Cortical.color.of.sweetpotato.tuber.flesh	LG5	26154503	A	G	0.076	9.83972e-10	0.16664519492248214	intronic	g20143
Cortical.color.of.sweetpotato.tuber.flesh	LG5	26157209	A	G	0.079	8.999441e-7	0.10976451976146723	intergenic	g20143;g20144
Cortical.color.of.sweetpotato.tuber.flesh	LG5	26158216	A	G	0.076	1.048569e-8	0.15213914044255558	intergenic	g20143;g20144
Cortical.color.of.sweetpotato.tuber.flesh	LG5	26169061	C	A	0.087	5.558713e-8	0.1563441418984877	UTR5	g20145
Cortical.color.of.sweetpotato.tuber.flesh	LG5	26173560	C	T	0.088	1.097495e-7	0.1327787945529514	intronic	g20145
Cortical.color.of.sweetpotato.tuber.flesh	LG5	26174711	G	T	0.118	2.146633e-8	0.16138537874220502	intronic	g20145
Cortical.color.of.sweetpotato.tuber.flesh	LG5	26174734	T	C	0.121	4.932879e-7	0.13747695468227392	intronic	g20145
Cortical.color.of.sweetpotato.tuber.flesh	LG5	26175124	T	G	0.103	5.971772e-7	0.12467901117335402	intronic	g20145
Cortical.color.of.sweetpotato.tuber.flesh	LG5	26180623	G	A	0.086	3.535897e-8	0.12995833947432298	exonic	g20146
Cortical.color.of.sweetpotato.tuber.flesh	LG5	26181098	A	G	0.089	1.797144e-7	0.15104852502914423	intronic	g20146
Cortical.color.of.sweetpotato.tuber.flesh	LG5	26181267	C	T	0.089	5.208837e-7	0.1288892479849408	exonic	g20146
Cortical.color.of.sweetpotato.tuber.flesh	LG5	26181530	G	A	0.098	4.653239e-13	0.3133005113162699	intronic	g20146
Cortical.color.of.sweetpotato.tuber.flesh	LG5	26182740	C	T	0.107	3.715446e-11	0.26113367233105006	exonic	g20146
Cortical.color.of.sweetpotato.tuber.flesh	LG5	26184150	C	A	0.098	7.147605e-8	0.18343046342427263	intergenic	g20146;g20147
Cortical.color.of.sweetpotato.tuber.flesh	LG5	26184734	A	C	0.073	1.469108e-10	0.17961965878081554	intergenic	g20146;g20147
Cortical.color.of.sweetpotato.tuber.flesh	LG5	26189414	T	A	0.078	7.235599e-9	0.12261480164487373	intergenic	g20146;g20147
Cortical.color.of.sweetpotato.tuber.flesh	LG5	26189738	G	T	0.074	2.667969e-10	0.18438848661959137	intergenic	g20146;g20147
Cortical.color.of.sweetpotato.tuber.flesh	LG5	26190398	C	T	0.088	7.886307e-7	0.11012972917948147	intergenic	g20146;g20147
Cortical.color.of.sweetpotato.tuber.flesh	LG5	26191139	A	T	0.083	4.517588e-8	0.14015664824140672	intergenic	g20146;g20147
Cortical.color.of.sweetpotato.tuber.flesh	LG5	26191386	A	G	0.076	1.230066e-9	0.14488248351973804	intergenic	g20146;g20147
Cortical.color.of.sweetpotato.tuber.flesh	LG5	26191890	C	T	0.099	1.262387e-9	0.20716916865730345	intergenic	g20146;g20147
Cortical.color.of.sweetpotato.tuber.flesh	LG5	26194051	T	A	0.09	1.824683e-7	0.1509935840711839	upstream	g20147
Cortical.color.of.sweetpotato.tuber.flesh	LG5	26194057	T	A	0.089	1.50237e-7	0.15184966977202835	upstream	g20147
Cortical.color.of.sweetpotato.tuber.flesh	LG5	26196096	C	T	0.11	1.363097e-11	0.2610965839819898	intronic	g20147
Cortical.color.of.sweetpotato.tuber.flesh	LG5	26199889	T	A	0.093	1.404373e-8	0.1783692036157255	exonic	g20148
Cortical.color.of.sweetpotato.tuber.flesh	LG5	26200245	T	C	0.072	1.374621e-8	0.12817890476738336	intronic	g20148
Cortical.color.of.sweetpotato.tuber.flesh	LG5	26201486	T	C	0.068	3.227765e-9	0.14982813541898782	downstream	g20148
Cortical.color.of.sweetpotato.tuber.flesh	LG5	26202148	T	C	0.074	3.613228e-7	0.14546115677199442	upstream;downstream	g20149;g20148
Cortical.color.of.sweetpotato.tuber.flesh	LG5	26204556	A	G	0.078	2.555923e-9	0.17340995934437486	exonic	g20150
Cortical.color.of.sweetpotato.tuber.flesh	LG5	26206499	T	A	0.088	4.204241e-8	0.1512455345399194	UTR3	g20151
Cortical.color.of.sweetpotato.tuber.flesh	LG5	26208590	C	A	0.122	2.533204e-9	0.17904683292432974	intronic	g20151
Cortical.color.of.sweetpotato.tuber.flesh	LG5	26210265	T	C	0.093	8.053504e-7	0.1461111620635286	intronic	g20151
Cortical.color.of.sweetpotato.tuber.flesh	LG5	26211021	G	A	0.079	7.207333e-7	0.11560514437361695	upstream	g20151
Cortical.color.of.sweetpotato.tuber.flesh	LG5	26215407	C	T	0.105	3.500281e-12	0.2543637156855909	upstream	g20152
Cortical.color.of.sweetpotato.tuber.flesh	LG5	26215750	C	T	0.093	8.009494e-9	0.17183881252958425	exonic	g20152
Cortical.color.of.sweetpotato.tuber.flesh	LG5	26219781	T	C	0.095	1.048575e-9	0.21774251331574992	intergenic	g20152;g20153
Cortical.color.of.sweetpotato.tuber.flesh	LG5	26222139	T	A	0.097	4.594531e-11	0.23382800794098796	intronic	g20153
Cortical.color.of.sweetpotato.tuber.flesh	LG5	26228215	A	T	0.091	7.915664e-8	0.16025518233575253	UTR3	g20154
Cortical.color.of.sweetpotato.tuber.flesh	LG5	26230244	C	A	0.068	1.000243e-7	0.14030377981884612	exonic	g20155
Cortical.color.of.sweetpotato.tuber.flesh	LG5	26233735	C	T	0.083	7.151198e-9	0.17439104178159623	downstream	g20156
Cortical.color.of.sweetpotato.tuber.flesh	LG5	26235808	T	G	0.081	3.312802e-8	0.15340727285748107	intronic	g20157
Cortical.color.of.sweetpotato.tuber.flesh	LG5	26237829	G	T	0.14	3.401445e-8	0.11987022197750326	intronic	g20157
Cortical.color.of.sweetpotato.tuber.flesh	LG5	26237867	T	A	0.132	4.787075e-8	0.11455034384205694	intronic	g20157
Cortical.color.of.sweetpotato.tuber.flesh	LG5	26240263	T	C	0.086	3.262672e-9	0.17553286511969188	UTR3	g20158
Cortical.color.of.sweetpotato.tuber.flesh	LG5	26240941	G	T	0.116	6.799822e-8	0.14225214897744395	downstream	g20158
Cortical.color.of.sweetpotato.tuber.flesh	LG5	26241095	A	T	0.082	5.568983e-12	0.2129895226680592	upstream;downstream	g20159;g20158
Cortical.color.of.sweetpotato.tuber.flesh	LG5	26241604	C	T	0.088	2.264291e-7	0.11992801586599303	upstream	g20159
Cortical.color.of.sweetpotato.tuber.flesh	LG5	26241607	A	G	0.088	3.527882e-7	0.1154702346545346	upstream	g20159
Cortical.color.of.sweetpotato.tuber.flesh	LG5	26243300	A	C	0.089	1.606286e-7	0.12923517744215007	UTR3	g20160
Cortical.color.of.sweetpotato.tuber.flesh	LG5	26247869	A	T	0.155	5.209574e-9	0.15015916779229366	intronic	g20161
Cortical.color.of.sweetpotato.tuber.flesh	LG5	26248529	C	T	0.095	2.87027e-7	0.13822737523670076	exonic	g20161
Cortical.color.of.sweetpotato.tuber.flesh	LG5	26255093	T	C	0.12	7.924986e-7	0.09737349980524057	exonic	g20162
Cortical.color.of.sweetpotato.tuber.flesh	LG5	26280415	C	T	0.075	2.145762e-7	0.1280383502223545	intronic	g20165
Cortical.color.of.sweetpotato.tuber.flesh	LG5	26290139	T	C	0.093	2.942805e-7	0.12047662530478283	exonic	g20167
Cortical.color.of.sweetpotato.tuber.flesh	LG5	26300490	T	A	0.088	3.465587e-12	0.20386705955300816	intronic	g20169
Cortical.color.of.sweetpotato.tuber.flesh	LG5	26301452	A	G	0.078	4.729736e-8	0.149151062411194	intronic	g20169
Cortical.color.of.sweetpotato.tuber.flesh	LG5	26301988	T	A	0.062	6.664236e-8	0.09480012198326045	intronic	g20169
Cortical.color.of.sweetpotato.tuber.flesh	LG5	26306814	C	G	0.088	1.409212e-7	0.14517485906176528	upstream	g20169
Cortical.color.of.sweetpotato.tuber.flesh	LG5	26307943	T	C	0.079	5.689417e-7	0.1123076855488478	intergenic	g20169;g20170
Cortical.color.of.sweetpotato.tuber.flesh	LG5	26328124	A	T	0.081	5.349019e-9	0.1418186373082004	intronic	g20170
Cortical.color.of.sweetpotato.tuber.flesh	LG5	26331445	T	C	0.093	5.248056e-14	0.33432717308775367	intronic	g20171
Cortical.color.of.sweetpotato.tuber.flesh	LG5	26334079	T	C	0.107	2.546848e-7	0.14598569884122561	UTR3	g20171
Cortical.color.of.sweetpotato.tuber.flesh	LG5	26334191	T	A	0.091	5.21597e-7	0.11772903542026382	upstream;downstream	g20172;g20171
Cortical.color.of.sweetpotato.tuber.flesh	LG5	26334216	C	T	0.087	2.767898e-9	0.15275601574170067	upstream;downstream	g20172;g20171
Cortical.color.of.sweetpotato.tuber.flesh	LG5	26334422	G	A	0.102	9.672961e-7	0.1274322887688098	upstream;downstream	g20172;g20171
Cortical.color.of.sweetpotato.tuber.flesh	LG5	26334934	T	C	0.097	1.041601e-8	0.1748719503699747	exonic	g20172
Cortical.color.of.sweetpotato.tuber.flesh	LG5	26335490	G	C	0.095	9.779243e-7	0.14327460691053034	intronic	g20172
Cortical.color.of.sweetpotato.tuber.flesh	LG5	26336935	C	T	0.087	9.299957e-7	0.10902018203938452	exonic	g20172
Cortical.color.of.sweetpotato.tuber.flesh	LG5	26337711	T	C	0.112	3.249229e-7	0.16323562372026887	intronic	g20173
Cortical.color.of.sweetpotato.tuber.flesh	LG5	26342962	T	C	0.108	2.906667e-11	0.25946978061403736	intergenic	g20173;g20174
Cortical.color.of.sweetpotato.tuber.flesh	LG5	26344739	C	A	0.093	8.563092e-13	0.2883133467231056	upstream	g20174
Cortical.color.of.sweetpotato.tuber.flesh	LG5	26368545	G	A	0.066	9.128021e-7	0.09451626848708783	downstream	g20180
Cortical.color.of.sweetpotato.tuber.flesh	LG5	26368867	C	G	0.099	3.167818e-12	0.24759863848705105	downstream	g20180
Cortical.color.of.sweetpotato.tuber.flesh	LG5	26368885	C	T	0.103	7.862035e-12	0.25615251340664236	downstream	g20180
Cortical.color.of.sweetpotato.tuber.flesh	LG5	26369717	G	T	0.107	1.747543e-8	0.1645584684657507	intergenic	g20180;g20181
Cortical.color.of.sweetpotato.tuber.flesh	LG5	26369730	T	A	0.107	1.747543e-8	0.1645584684657507	intergenic	g20180;g20181
Cortical.color.of.sweetpotato.tuber.flesh	LG5	26376460	T	G	0.082	9.261648e-9	0.1753917161357472	intergenic	g20181;g20182
Cortical.color.of.sweetpotato.tuber.flesh	LG5	26377710	C	T	0.097	9.639455e-17	0.37059165384410403	intronic	g20182
Cortical.color.of.sweetpotato.tuber.flesh	LG5	26390646	G	A	0.081	1.839329e-7	0.12171189478750383	upstream	g20184;g20185
Cortical.color.of.sweetpotato.tuber.flesh	LG5	26393648	G	A	0.103	3.614796e-8	0.15860547582517356	splicing	g20185
Cortical.color.of.sweetpotato.tuber.flesh	LG5	26398226	C	T	0.096	4.124927e-12	0.2577035923160923	intergenic	g20185;g20186
Cortical.color.of.sweetpotato.tuber.flesh	LG5	26398321	A	C	0.093	1.152734e-16	0.3480800666346252	intergenic	g20185;g20186
Cortical.color.of.sweetpotato.tuber.flesh	LG5	26399475	A	G	0.103	4.760043e-12	0.2515475520657359	upstream	g20186
Cortical.color.of.sweetpotato.tuber.flesh	LG5	26402568	G	A	0.079	1.147962e-9	0.15993178558376786	downstream	g20186
Cortical.color.of.sweetpotato.tuber.flesh	LG5	26403752	C	T	0.099	2.20542e-7	0.13757991569307124	intergenic	g20186;g20187
Cortical.color.of.sweetpotato.tuber.flesh	LG5	26406622	G	A	0.098	3.254672e-8	0.16925645173573955	intergenic	g20186;g20187
Cortical.color.of.sweetpotato.tuber.flesh	LG5	26406649	T	A	0.096	6.023265e-7	0.11809894143700297	intergenic	g20186;g20187
Cortical.color.of.sweetpotato.tuber.flesh	LG5	26410960	A	T	0.116	1.365247e-8	0.20503908294567544	intronic	g20187
Cortical.color.of.sweetpotato.tuber.flesh	LG5	26422261	G	C	0.193	2.64722e-7	0.13172534745820236	intergenic	g20187;g20188
Cortical.color.of.sweetpotato.tuber.flesh	LG5	26422523	A	G	0.102	3.78222e-9	0.17423299773869383	intergenic	g20187;g20188
Cortical.color.of.sweetpotato.tuber.flesh	LG5	26423712	G	A	0.192	8.472499e-7	0.1159576169300641	intergenic	g20187;g20188
Cortical.color.of.sweetpotato.tuber.flesh	LG5	26426562	C	A	0.099	8.208892e-8	0.1457425656315428	exonic	g20188
Cortical.color.of.sweetpotato.tuber.flesh	LG5	26427190	C	T	0.089	1.462817e-8	0.17638006939967027	intronic	g20188
Cortical.color.of.sweetpotato.tuber.flesh	LG5	26427349	T	C	0.105	1.855758e-9	0.19441498929915887	exonic	g20188
Cortical.color.of.sweetpotato.tuber.flesh	LG5	26427391	G	C	0.105	7.928316e-16	0.34377829445684105	intronic	g20188
Cortical.color.of.sweetpotato.tuber.flesh	LG5	26427398	A	T	0.107	6.84147e-16	0.36057100891371024	intronic	g20188
Cortical.color.of.sweetpotato.tuber.flesh	LG5	26427527	C	A	0.093	3.931878e-8	0.14799643419730668	intronic	g20188
Cortical.color.of.sweetpotato.tuber.flesh	LG5	26427596	G	T	0.089	5.705682e-8	0.15000914402862078	intronic	g20188
Cortical.color.of.sweetpotato.tuber.flesh	LG5	26428141	A	G	0.1	1.0601e-12	0.26730115527346354	UTR3	g20188
Cortical.color.of.sweetpotato.tuber.flesh	LG5	26428753	C	T	0.062	3.575962e-7	0.10371757355361416	exonic	g20189
Cortical.color.of.sweetpotato.tuber.flesh	LG5	26429174	T	G	0.079	8.637292e-7	0.114591227657056	exonic	g20189
Cortical.color.of.sweetpotato.tuber.flesh	LG5	26441463	A	G	0.093	4.974176e-11	0.20290077568008408	exonic	g20193
Cortical.color.of.sweetpotato.tuber.flesh	LG5	26464603	C	T	0.117	3.0169e-12	0.2706049840992479	intronic	g20196
Cortical.color.of.sweetpotato.tuber.flesh	LG5	26465922	A	G	0.073	6.227927e-9	0.12741055160556317	upstream;downstream	g20196;g20197
Cortical.color.of.sweetpotato.tuber.flesh	LG5	26466110	G	A	0.099	3.791858e-12	0.2543135713730409	upstream;downstream	g20196;g20197
Cortical.color.of.sweetpotato.tuber.flesh	LG5	26466985	G	T	0.121	1.013256e-12	0.3275136900751894	exonic	g20197
Cortical.color.of.sweetpotato.tuber.flesh	LG5	26482879	T	C	0.125	1.587612e-18	0.4387526057448352	downstream	g20202
Cortical.color.of.sweetpotato.tuber.flesh	LG5	26484160	C	A	0.072	1.975495e-9	0.15420506228968822	upstream	g20202
Cortical.color.of.sweetpotato.tuber.flesh	LG5	26484213	G	A	0.107	4.00002e-7	0.12494087728237596	upstream;downstream	g20202;g20203
Cortical.color.of.sweetpotato.tuber.flesh	LG5	26485666	G	A	0.091	2.80998e-7	0.14372396110084548	exonic	g20203
Cortical.color.of.sweetpotato.tuber.flesh	LG5	26486553	C	A	0.109	4.469085e-10	0.22924208758040554	upstream	g20203
Cortical.color.of.sweetpotato.tuber.flesh	LG5	26489974	T	C	0.101	7.720467e-9	0.14567928497571805	exonic	g20205
Cortical.color.of.sweetpotato.tuber.flesh	LG5	26493045	T	A	0.114	4.334497e-10	0.17827732136430532	intronic	g20207
Cortical.color.of.sweetpotato.tuber.flesh	LG5	26493257	G	C	0.118	1.776087e-12	0.2350046134946134	intronic	g20207
Cortical.color.of.sweetpotato.tuber.flesh	LG5	26493563	C	T	0.071	3.113338e-7	0.1086517315959892	exonic	g20207
Cortical.color.of.sweetpotato.tuber.flesh	LG5	26495220	T	C	0.211	2.920623e-7	0.12958495998654038	upstream;downstream	g20207;g20208
Cortical.color.of.sweetpotato.tuber.flesh	LG5	26499257	A	G	0.076	3.433484e-8	0.12423352821300622	UTR3	g20210
Cortical.color.of.sweetpotato.tuber.flesh	LG5	26500183	G	A	0.093	4.596122e-7	0.13447896380798452	exonic	g20210
Cortical.color.of.sweetpotato.tuber.flesh	LG5	26500510	A	T	0.084	5.577296e-9	0.14718943403965135	upstream	g20210
Cortical.color.of.sweetpotato.tuber.flesh	LG5	26501717	G	A	0.099	3.378387e-10	0.21248116133864714	intergenic	g20210;g20211
Cortical.color.of.sweetpotato.tuber.flesh	LG5	26501864	G	A	0.105	6.675199e-10	0.23887005904500147	intergenic	g20210;g20211
Cortical.color.of.sweetpotato.tuber.flesh	LG5	26503113	A	G	0.078	5.986232e-7	0.11178504748517182	intergenic	g20210;g20211
Cortical.color.of.sweetpotato.tuber.flesh	LG5	26504003	C	T	0.105	6.001308e-8	0.17649159195198402	intergenic	g20210;g20211
Cortical.color.of.sweetpotato.tuber.flesh	LG5	26505472	A	T	0.104	4.877894e-14	0.3090412700900254	exonic	g20211
Cortical.color.of.sweetpotato.tuber.flesh	LG5	26506213	G	C	0.112	2.057883e-7	0.18131121912546538	intronic	g20211
Cortical.color.of.sweetpotato.tuber.flesh	LG5	26506553	C	G	0.107	1.254421e-12	0.25439384719823577	intronic	g20211
Cortical.color.of.sweetpotato.tuber.flesh	LG5	26507153	A	T	0.078	1.077704e-7	0.12457123920939293	UTR5	g20211
Cortical.color.of.sweetpotato.tuber.flesh	LG5	26509063	G	A	0.103	3.453546e-8	0.16030059115995896	upstream	g20211
Cortical.color.of.sweetpotato.tuber.flesh	LG5	26509172	G	A	0.117	4.629212e-13	0.301967161039441	upstream	g20211
Cortical.color.of.sweetpotato.tuber.flesh	LG5	26509174	A	G	0.115	8.620445e-14	0.3077873899411033	upstream	g20211
Cortical.color.of.sweetpotato.tuber.flesh	LG5	26509194	C	G	0.104	3.796935e-13	0.2535591640268557	upstream	g20211
Cortical.color.of.sweetpotato.tuber.flesh	LG5	26509210	A	G	0.096	1.181884e-10	0.18801436941295285	upstream	g20211
Cortical.color.of.sweetpotato.tuber.flesh	LG5	26513093	A	T	0.102	1.15842e-9	0.203706971927532	intergenic	g20211;g20212
Cortical.color.of.sweetpotato.tuber.flesh	LG5	26515150	G	T	0.101	3.451449e-7	0.1459737151507043	intronic	g20212
Cortical.color.of.sweetpotato.tuber.flesh	LG5	26517283	G	T	0.12	5.65743e-12	0.3061290270779607	intergenic	g20212;g20213
Cortical.color.of.sweetpotato.tuber.flesh	LG5	26517572	C	A	0.118	3.951698e-14	0.37049875341237576	intergenic	g20212;g20213
Cortical.color.of.sweetpotato.tuber.flesh	LG5	26517933	T	A	0.117	7.553907e-14	0.3635004020442315	intergenic	g20212;g20213
Cortical.color.of.sweetpotato.tuber.flesh	LG5	26517951	A	T	0.115	5.817195e-12	0.3095995859312516	intergenic	g20212;g20213
Cortical.color.of.sweetpotato.tuber.flesh	LG5	26517980	C	T	0.129	2.081277e-16	0.3505034054323134	intergenic	g20212;g20213
Cortical.color.of.sweetpotato.tuber.flesh	LG5	26518419	T	A	0.102	2.250651e-12	0.23776843051039157	intergenic	g20212;g20213
Cortical.color.of.sweetpotato.tuber.flesh	LG5	26520609	C	G	0.11	3.914661e-11	0.240539229025829	intergenic	g20212;g20213
Cortical.color.of.sweetpotato.tuber.flesh	LG5	26521572	C	G	0.124	5.951535e-17	0.46796843649593156	intergenic	g20212;g20213
Cortical.color.of.sweetpotato.tuber.flesh	LG5	26521704	C	T	0.118	1.057876e-13	0.3527234812191328	intergenic	g20212;g20213
Cortical.color.of.sweetpotato.tuber.flesh	LG5	26521733	C	G	0.114	1.51579e-13	0.3224871749504769	intergenic	g20212;g20213
Cortical.color.of.sweetpotato.tuber.flesh	LG5	26521812	C	T	0.12	1.470353e-16	0.4233309626632116	intergenic	g20212;g20213
Cortical.color.of.sweetpotato.tuber.flesh	LG5	26521926	C	T	0.116	8.321695e-13	0.3333204754984412	intergenic	g20212;g20213
Cortical.color.of.sweetpotato.tuber.flesh	LG5	26522361	A	C	0.116	1.778313e-9	0.2287368184200978	intergenic	g20212;g20213
Cortical.color.of.sweetpotato.tuber.flesh	LG5	26528802	C	T	0.122	9.426063e-12	0.3113816190859503	exonic	g20213
Cortical.color.of.sweetpotato.tuber.flesh	LG5	26531013	T	C	0.095	5.6731e-12	0.2216546328696623	intronic	g20213
Cortical.color.of.sweetpotato.tuber.flesh	LG5	26531495	T	C	0.109	2.670812e-10	0.23107969432929087	exonic	g20213
Cortical.color.of.sweetpotato.tuber.flesh	LG5	26531836	G	A	0.109	2.865162e-8	0.18680151945245896	intronic	g20213
Cortical.color.of.sweetpotato.tuber.flesh	LG5	26537860	T	C	0.105	3.629921e-13	0.2823990018585554	downstream	g20214
Cortical.color.of.sweetpotato.tuber.flesh	LG5	26543232	A	T	0.1	4.71033e-9	0.19340109992862795	intronic	g20215
Cortical.color.of.sweetpotato.tuber.flesh	LG5	26546855	A	G	0.111	2.049464e-7	0.1612473081378588	intronic	g20215
Cortical.color.of.sweetpotato.tuber.flesh	LG5	26548483	T	A	0.103	1.357011e-9	0.19878239394089878	intronic	g20215
Cortical.color.of.sweetpotato.tuber.flesh	LG5	26551189	C	T	0.095	2.398199e-12	0.23854588302285198	upstream;downstream	g20216;g20215
Cortical.color.of.sweetpotato.tuber.flesh	LG5	26553675	A	T	0.103	7.599159e-7	0.13959980620775547	exonic	g20216
Cortical.color.of.sweetpotato.tuber.flesh	LG5	26554485	C	T	0.089	3.451599e-9	0.17607529951998419	exonic	g20217
Cortical.color.of.sweetpotato.tuber.flesh	LG5	26554486	C	T	0.089	3.451599e-9	0.17607529951998419	exonic	g20217
Cortical.color.of.sweetpotato.tuber.flesh	LG5	26556507	T	C	0.107	5.768626e-16	0.3537948650286359	UTR3	g20217
Cortical.color.of.sweetpotato.tuber.flesh	LG5	26567266	C	T	0.086	1.316858e-7	0.1315739665841369	downstream	g20220
Cortical.color.of.sweetpotato.tuber.flesh	LG5	26573141	T	C	0.093	5.590857e-10	0.18233050080922175	exonic	g20221
Cortical.color.of.sweetpotato.tuber.flesh	LG5	26573728	A	G	0.099	8.546416e-7	0.09149236655130898	exonic	g20221
Cortical.color.of.sweetpotato.tuber.flesh	LG5	26595035	A	G	0.1	3.197501e-7	0.16682013503195653	intronic	g20226
Cortical.color.of.sweetpotato.tuber.flesh	LG5	26598222	G	T	0.087	2.649964e-7	0.13380534879200168	UTR5	g20226
Cortical.color.of.sweetpotato.tuber.flesh	LG5	26598254	G	A	0.078	3.121828e-8	0.12571650371795956	exonic	g20226
Cortical.color.of.sweetpotato.tuber.flesh	LG5	26598305	C	G	0.072	2.022178e-8	0.145591667078754	exonic	g20226
Cortical.color.of.sweetpotato.tuber.flesh	LG5	26603211	C	T	0.101	1.751967e-9	0.18961904177373756	exonic	g20227
Cortical.color.of.sweetpotato.tuber.flesh	LG5	26603229	C	T	0.105	1.816658e-9	0.19602555791625292	exonic	g20227
Cortical.color.of.sweetpotato.tuber.flesh	LG5	26607820	A	T	0.093	3.576338e-8	0.15863193084910165	intronic	g20228
Cortical.color.of.sweetpotato.tuber.flesh	LG5	26612778	A	G	0.097	3.443878e-10	0.21663651673746107	UTR3	g20229
Cortical.color.of.sweetpotato.tuber.flesh	LG5	26612869	C	T	0.124	6.390274e-7	0.13067624244309534	exonic	g20229
Cortical.color.of.sweetpotato.tuber.flesh	LG5	26617297	G	A	0.117	1.296276e-7	0.14044290462361633	intronic	g20229
Cortical.color.of.sweetpotato.tuber.flesh	LG5	26620151	T	G	0.089	1.009933e-10	0.18174265434421358	upstream	g20230
Cortical.color.of.sweetpotato.tuber.flesh	LG5	26621189	G	A	0.1	4.592531e-7	0.14441401114236946	exonic	g20230
Cortical.color.of.sweetpotato.tuber.flesh	LG5	26626737	T	A	0.097	1.97072e-9	0.20157401449397622	exonic	g20230
Cortical.color.of.sweetpotato.tuber.flesh	LG5	26630230	C	T	0.105	4.843942e-9	0.20065334189537679	upstream	g20231
Cortical.color.of.sweetpotato.tuber.flesh	LG5	26631938	A	T	0.103	1.69045e-8	0.20701034491666423	intronic	g20231
Cortical.color.of.sweetpotato.tuber.flesh	LG5	26632732	T	C	0.087	6.229905e-8	0.1435342496539846	intronic	g20231
Cortical.color.of.sweetpotato.tuber.flesh	LG5	26637252	A	G	0.101	6.877303e-9	0.1895592797211085	downstream	g20232
Cortical.color.of.sweetpotato.tuber.flesh	LG5	26640702	G	T	0.068	1.662698e-9	0.14818801223942485	upstream	g20233
Cortical.color.of.sweetpotato.tuber.flesh	LG5	26640748	G	A	0.07	4.549737e-10	0.14099982655959442	upstream	g20233
Cortical.color.of.sweetpotato.tuber.flesh	LG5	26641622	A	T	0.097	4.614985e-10	0.2226081916553324	intergenic	g20233;g20234
Cortical.color.of.sweetpotato.tuber.flesh	LG5	26643352	G	A	0.113	5.632247e-13	0.28537601712786864	intergenic	g20233;g20234
Cortical.color.of.sweetpotato.tuber.flesh	LG5	26645406	A	T	0.122	8.849229e-15	0.38328529206514894	exonic	g20234
Cortical.color.of.sweetpotato.tuber.flesh	LG5	26645951	C	T	0.122	5.323109e-15	0.38550572512857856	intronic	g20234
Cortical.color.of.sweetpotato.tuber.flesh	LG5	26646585	C	G	0.118	3.788258e-15	0.3979667138214137	exonic	g20234
Cortical.color.of.sweetpotato.tuber.flesh	LG5	26647969	T	G	0.124	2.140024e-13	0.353696368514125	intronic	g20234
Cortical.color.of.sweetpotato.tuber.flesh	LG5	26650316	A	G	0.118	1.19453e-11	0.2929439034347053	exonic	g20234
Cortical.color.of.sweetpotato.tuber.flesh	LG5	26651148	T	A	0.089	2.334394e-12	0.25163503334343174	intronic	g20234
Cortical.color.of.sweetpotato.tuber.flesh	LG5	26651186	A	G	0.088	7.76986e-9	0.16621936808275506	intronic	g20234
Cortical.color.of.sweetpotato.tuber.flesh	LG5	26662200	C	A	0.105	3.599604e-8	0.1675436288078299	intronic	g20235
Cortical.color.of.sweetpotato.tuber.flesh	LG5	26664009	T	G	0.089	2.943413e-9	0.1542977844683051	intronic	g20236
Cortical.color.of.sweetpotato.tuber.flesh	LG5	26664088	G	A	0.093	1.889924e-8	0.14885493097724084	intronic	g20236
Cortical.color.of.sweetpotato.tuber.flesh	LG5	26665722	G	T	0.086	5.801838e-9	0.16078009619009237	intronic	g20236
Cortical.color.of.sweetpotato.tuber.flesh	LG5	26666800	T	A	0.103	1.874152e-9	0.20863324960988247	UTR3	g20236
Cortical.color.of.sweetpotato.tuber.flesh	LG5	26670145	A	C	0.076	1.062242e-10	0.18859249703723469	intergenic	g20236;g20237
Cortical.color.of.sweetpotato.tuber.flesh	LG5	26670155	A	T	0.074	5.452791e-12	0.21287042952778962	intergenic	g20236;g20237
Cortical.color.of.sweetpotato.tuber.flesh	LG5	26672692	T	A	0.091	6.704538e-11	0.20142937308967523	intergenic	g20236;g20237
Cortical.color.of.sweetpotato.tuber.flesh	LG5	26672836	T	A	0.091	1.553665e-20	0.36645981285590384	intergenic	g20236;g20237
Cortical.color.of.sweetpotato.tuber.flesh	LG5	26675610	C	T	0.115	4.804646e-12	0.29142361384287163	intergenic	g20236;g20237
Cortical.color.of.sweetpotato.tuber.flesh	LG5	26678338	C	T	0.101	5.152548e-8	0.16588774385214516	intergenic	g20236;g20237
Cortical.color.of.sweetpotato.tuber.flesh	LG5	26680323	C	T	0.105	1.623586e-8	0.18890822611368696	upstream	g20237
Cortical.color.of.sweetpotato.tuber.flesh	LG5	26684051	A	C	0.096	3.007036e-8	0.1561421986989769	intronic	g20237
Cortical.color.of.sweetpotato.tuber.flesh	LG5	26692299	G	T	0.08	5.03136e-9	0.1527941623795798	upstream	g20239
Cortical.color.of.sweetpotato.tuber.flesh	LG5	26692300	G	T	0.08	5.03136e-9	0.1527941623795798	upstream	g20239
Cortical.color.of.sweetpotato.tuber.flesh	LG5	26694157	G	T	0.085	1.983325e-7	0.12173704672877268	intronic	g20239
Cortical.color.of.sweetpotato.tuber.flesh	LG5	26695704	A	T	0.085	1.653496e-7	0.12900228642838107	intronic	g20239
Cortical.color.of.sweetpotato.tuber.flesh	LG5	26730723	A	G	0.097	1.819857e-10	0.19152932788832944	exonic	g20248
Cortical.color.of.sweetpotato.tuber.flesh	LG5	26738527	T	C	0.084	1.718333e-7	0.12781840829474453	upstream	g20249
Cortical.color.of.sweetpotato.tuber.flesh	LG5	26752722	G	A	0.093	3.005016e-7	0.14192460431104717	downstream	g20250;g20251
Cortical.color.of.sweetpotato.tuber.flesh	LG5	26757449	G	T	0.097	8.587583e-9	0.1794275549622441	exonic	g20252
Cortical.color.of.sweetpotato.tuber.flesh	LG5	26757593	T	C	0.08	1.645955e-10	0.18926121860834536	intronic	g20252
Cortical.color.of.sweetpotato.tuber.flesh	LG5	26759819	A	G	0.106	2.673792e-7	0.1487655547913491	intronic	g20252
Cortical.color.of.sweetpotato.tuber.flesh	LG5	26760050	A	G	0.097	2.238374e-7	0.141552121772931	intronic	g20252
Cortical.color.of.sweetpotato.tuber.flesh	LG5	26765955	T	C	0.101	4.525702e-7	0.111502262497907	intronic	g20253
Cortical.color.of.sweetpotato.tuber.flesh	LG5	26771233	G	T	0.105	2.710763e-7	0.1361267387429355	intergenic	g20253;g20254
Cortical.color.of.sweetpotato.tuber.flesh	LG5	26775239	A	G	0.098	4.331043e-7	0.13322731201572627	intergenic	g20253;g20254
Cortical.color.of.sweetpotato.tuber.flesh	LG5	26776818	G	T	0.095	2.335487e-7	0.14324480018065247	upstream	g20254
Cortical.color.of.sweetpotato.tuber.flesh	LG5	26782798	A	G	0.1	1.471336e-7	0.15560158130463067	upstream	g20255
Cortical.color.of.sweetpotato.tuber.flesh	LG5	26785802	T	C	0.084	2.502511e-7	0.11660831295459824	downstream	g20256
Cortical.color.of.sweetpotato.tuber.flesh	LG5	26785967	C	T	0.106	4.382784e-11	0.23251843319177748	downstream	g20256
Cortical.color.of.sweetpotato.tuber.flesh	LG5	26786258	A	C	0.091	3.079071e-7	0.11874796161321306	exonic	g20256
Cortical.color.of.sweetpotato.tuber.flesh	LG5	26787449	C	T	0.08	2.346221e-9	0.17404905869256718	upstream	g20256
Cortical.color.of.sweetpotato.tuber.flesh	LG5	26807166	G	T	0.107	2.746362e-7	0.1368081047566709	UTR3	g20261
Cortical.color.of.sweetpotato.tuber.flesh	LG5	26808213	G	A	0.084	7.535426e-15	0.25669637375224125	upstream;downstream	g20261;g20262
Cortical.color.of.sweetpotato.tuber.flesh	LG5	26815469	T	C	0.095	1.76361e-7	0.14432040238658017	intronic	g20263
Cortical.color.of.sweetpotato.tuber.flesh	LG5	26817169	A	T	0.076	2.548486e-8	0.13932910319059547	intronic	g20263
Cortical.color.of.sweetpotato.tuber.flesh	LG5	26822338	T	A	0.089	3.462712e-7	0.12903045965818866	downstream	g20264
Cortical.color.of.sweetpotato.tuber.flesh	LG5	26824175	G	A	0.09	1.0998e-9	0.17846334311810125	intronic	g20264
Cortical.color.of.sweetpotato.tuber.flesh	LG5	26828410	T	G	0.097	5.091042e-9	0.18485769926011614	downstream	g20265
Cortical.color.of.sweetpotato.tuber.flesh	LG5	26828423	C	T	0.097	5.091042e-9	0.18485769926011614	downstream	g20265
Cortical.color.of.sweetpotato.tuber.flesh	LG5	26830005	A	T	0.089	1.715867e-9	0.17435414711190858	exonic	g20265
Cortical.color.of.sweetpotato.tuber.flesh	LG5	26830271	G	A	0.078	2.11179e-9	0.15518173433360233	exonic	g20265
Cortical.color.of.sweetpotato.tuber.flesh	LG5	26832109	T	C	0.064	3.68179e-8	0.11876167873951632	upstream	g20265;g20266
Cortical.color.of.sweetpotato.tuber.flesh	LG5	26833793	G	A	0.101	1.135306e-8	0.17499868836743393	UTR3	g20266
Cortical.color.of.sweetpotato.tuber.flesh	LG5	26835483	A	G	0.093	7.936409e-10	0.1711660100085081	intergenic	g20266;g20267
Cortical.color.of.sweetpotato.tuber.flesh	LG5	26839981	C	T	0.138	2.802322e-8	0.16910836570609797	exonic	g20268
Cortical.color.of.sweetpotato.tuber.flesh	LG5	26841017	G	A	0.128	2.826919e-8	0.16389284623822306	intronic	g20268
Cortical.color.of.sweetpotato.tuber.flesh	LG5	26841385	C	A	0.138	2.559661e-7	0.14402497880392978	intronic	g20268
Cortical.color.of.sweetpotato.tuber.flesh	LG5	26843236	A	T	0.093	2.198757e-7	0.13820075815359653	upstream	g20268
Cortical.color.of.sweetpotato.tuber.flesh	LG5	26843567	T	A	0.098	2.979123e-7	0.14734567819377964	intergenic	g20268;g20269
Cortical.color.of.sweetpotato.tuber.flesh	LG5	26843568	C	G	0.098	2.979123e-7	0.14734567819377964	intergenic	g20268;g20269
Cortical.color.of.sweetpotato.tuber.flesh	LG5	26845245	C	T	0.109	9.646644e-7	0.14856612599977664	intergenic	g20268;g20269
Cortical.color.of.sweetpotato.tuber.flesh	LG5	26845446	G	A	0.101	7.180608e-8	0.15816336509581458	intergenic	g20268;g20269
Cortical.color.of.sweetpotato.tuber.flesh	LG5	26847273	C	T	0.105	1.4865e-7	0.15274820701580985	intergenic	g20268;g20269
Cortical.color.of.sweetpotato.tuber.flesh	LG5	26847627	T	A	0.105	8.35338e-7	0.14464547546615944	intergenic	g20268;g20269
Cortical.color.of.sweetpotato.tuber.flesh	LG5	26847748	A	T	0.086	1.105558e-9	0.1863179564329391	intergenic	g20268;g20269
Cortical.color.of.sweetpotato.tuber.flesh	LG5	26847767	A	C	0.089	2.740134e-11	0.219635123512433	intergenic	g20268;g20269
Cortical.color.of.sweetpotato.tuber.flesh	LG5	26852183	T	C	0.106	3.218394e-15	0.3231778427073157	downstream	g20269
Cortical.color.of.sweetpotato.tuber.flesh	LG5	26854937	G	T	0.093	1.980488e-9	0.16739068092321202	intergenic	g20269;g20270
Cortical.color.of.sweetpotato.tuber.flesh	LG5	26855133	A	T	0.103	2.815921e-9	0.20128924718694066	intergenic	g20269;g20270
Cortical.color.of.sweetpotato.tuber.flesh	LG5	26855335	T	C	0.172	4.465031e-7	0.15315162149178715	intergenic	g20269;g20270
Cortical.color.of.sweetpotato.tuber.flesh	LG5	26856563	A	C	0.134	1.740325e-7	0.14085184177819757	intergenic	g20269;g20270
Cortical.color.of.sweetpotato.tuber.flesh	LG5	26856565	G	A	0.134	1.740325e-7	0.14085184177819757	intergenic	g20269;g20270
Cortical.color.of.sweetpotato.tuber.flesh	LG5	26856599	C	A	0.138	8.640874e-12	0.23849640268836783	intergenic	g20269;g20270
Cortical.color.of.sweetpotato.tuber.flesh	LG5	26856600	A	G	0.138	8.640874e-12	0.23849640268836783	intergenic	g20269;g20270
Cortical.color.of.sweetpotato.tuber.flesh	LG5	26856676	G	C	0.152	2.225875e-7	0.15252612178758554	intergenic	g20269;g20270
Cortical.color.of.sweetpotato.tuber.flesh	LG5	26856867	A	T	0.132	2.037036e-9	0.2301343094724731	intergenic	g20269;g20270
Cortical.color.of.sweetpotato.tuber.flesh	LG5	26858319	G	A	0.132	5.640429e-8	0.16324524794341688	intergenic	g20269;g20270
Cortical.color.of.sweetpotato.tuber.flesh	LG5	26858534	A	T	0.118	3.735477e-7	0.1538290005517544	intergenic	g20269;g20270
Cortical.color.of.sweetpotato.tuber.flesh	LG5	26860685	G	C	0.112	2.635246e-9	0.20672334717553403	intronic	g20270
Cortical.color.of.sweetpotato.tuber.flesh	LG5	26865206	C	G	0.101	5.654603e-7	0.13690061607724305	upstream;downstream	g20271;g20270
Cortical.color.of.sweetpotato.tuber.flesh	LG5	26866244	G	C	0.081	5.023227e-7	0.10983720708874789	intronic	g20271
Cortical.color.of.sweetpotato.tuber.flesh	LG5	26866360	G	T	0.091	2.144196e-7	0.11233899484619654	intronic	g20271
Cortical.color.of.sweetpotato.tuber.flesh	LG5	26866408	C	G	0.11	1.342053e-9	0.22010285513697322	intronic	g20271
Cortical.color.of.sweetpotato.tuber.flesh	LG5	26866456	C	A	0.115	3.821525e-12	0.3143087958043106	intronic	g20271
Cortical.color.of.sweetpotato.tuber.flesh	LG5	26866563	A	G	0.118	1.774862e-14	0.3825910179816439	intronic	g20271
Cortical.color.of.sweetpotato.tuber.flesh	LG5	26870347	A	G	0.122	4.606041e-14	0.3545592821518186	intronic	g20272
Cortical.color.of.sweetpotato.tuber.flesh	LG5	26870701	A	T	0.126	1.099693e-12	0.33479111078946516	exonic	g20272
Cortical.color.of.sweetpotato.tuber.flesh	LG5	26878388	G	T	0.133	2.262612e-10	0.25792164297567716	intronic	g20274
Cortical.color.of.sweetpotato.tuber.flesh	LG5	26880351	T	A	0.124	5.011541e-14	0.3779307509248634	UTR3	g20274
Cortical.color.of.sweetpotato.tuber.flesh	LG5	26880469	G	C	0.123	1.938019e-14	0.3309077480270766	upstream;downstream	g20275;g20274
Cortical.color.of.sweetpotato.tuber.flesh	LG5	26881872	C	T	0.148	5.43894e-8	0.17269278321634288	intronic	g20275
Cortical.color.of.sweetpotato.tuber.flesh	LG5	26882244	A	T	0.145	6.775193e-9	0.209102115739343	intronic	g20275
Cortical.color.of.sweetpotato.tuber.flesh	LG5	26883808	A	C	0.137	5.399362e-7	0.14588822610042182	exonic	g20276
Cortical.color.of.sweetpotato.tuber.flesh	LG5	26884440	C	T	0.126	5.710351e-12	0.3170048399896145	exonic	g20277
Cortical.color.of.sweetpotato.tuber.flesh	LG5	26884807	C	T	0.123	5.626857e-10	0.2516710507307998	exonic	g20277
Cortical.color.of.sweetpotato.tuber.flesh	LG5	26898221	T	A	0.099	4.157427e-9	0.19554481873275642	downstream	g20280
Cortical.color.of.sweetpotato.tuber.flesh	LG5	26915981	T	G	0.091	2.448278e-7	0.12243400222566654	intronic	g20282
Cortical.color.of.sweetpotato.tuber.flesh	LG5	26923104	A	T	0.099	4.055422e-7	0.12912893085854016	intergenic	g20283;g20284
Cortical.color.of.sweetpotato.tuber.flesh	LG5	26928187	C	G	0.101	1.881704e-8	0.17996854891651234	exonic	g20284
Cortical.color.of.sweetpotato.tuber.flesh	LG5	26930304	A	G	0.099	9.011524e-13	0.2632994401981789	exonic	g20284
Cortical.color.of.sweetpotato.tuber.flesh	LG5	26934705	C	T	0.095	8.618568e-11	0.20184427162602842	intergenic	g20284;g20285
Cortical.color.of.sweetpotato.tuber.flesh	LG5	26945446	C	A	0.109	7.920098e-9	0.18189204316394667	intergenic	g20286;g20287
Cortical.color.of.sweetpotato.tuber.flesh	LG5	26952178	C	T	0.101	5.661184e-7	0.13494681274320863	intergenic	g20286;g20287
Cortical.color.of.sweetpotato.tuber.flesh	LG5	26954142	A	T	0.089	1.315853e-8	0.15377384892792836	intergenic	g20286;g20287
Cortical.color.of.sweetpotato.tuber.flesh	LG5	26954225	G	T	0.085	5.132341e-9	0.14986602779244942	intergenic	g20286;g20287
Cortical.color.of.sweetpotato.tuber.flesh	LG5	26954677	G	A	0.083	4.102275e-8	0.13556125161076418	intergenic	g20286;g20287
Cortical.color.of.sweetpotato.tuber.flesh	LG5	26955421	G	A	0.104	5.807437e-8	0.15343690730829546	intergenic	g20286;g20287
Cortical.color.of.sweetpotato.tuber.flesh	LG5	26957266	A	T	0.103	1.123022e-9	0.20172218806673323	intergenic	g20286;g20287
Cortical.color.of.sweetpotato.tuber.flesh	LG5	26957353	G	T	0.087	1.123301e-8	0.15064280500178093	intergenic	g20286;g20287
Cortical.color.of.sweetpotato.tuber.flesh	LG5	26978275	T	C	0.103	5.156532e-10	0.2046850585502827	upstream	g20290
Cortical.color.of.sweetpotato.tuber.flesh	LG5	26978449	G	A	0.101	8.491092e-7	0.14302800217141684	intergenic	g20290;g20291
Cortical.color.of.sweetpotato.tuber.flesh	LG5	26979208	A	T	0.08	2.20462e-9	0.1572594769821488	intergenic	g20290;g20291
Cortical.color.of.sweetpotato.tuber.flesh	LG5	26979831	G	A	0.117	3.205875e-11	0.27545730970586185	downstream	g20291
Cortical.color.of.sweetpotato.tuber.flesh	LG5	26979833	A	G	0.117	3.205875e-11	0.27545730970586185	downstream	g20291
Cortical.color.of.sweetpotato.tuber.flesh	LG5	26981718	A	G	0.105	6.750832e-7	0.14008335145584003	intronic	g20291
Cortical.color.of.sweetpotato.tuber.flesh	LG5	26984049	G	C	0.076	1.385918e-9	0.14102703422663415	upstream	g20291
Cortical.color.of.sweetpotato.tuber.flesh	LG5	26985245	G	T	0.089	1.846122e-9	0.17966045040789752	intergenic	g20291;g20292
Cortical.color.of.sweetpotato.tuber.flesh	LG5	26985257	A	G	0.093	6.129789e-9	0.1708842949080687	intergenic	g20291;g20292
Cortical.color.of.sweetpotato.tuber.flesh	LG5	26989116	T	A	0.104	1.071346e-14	0.28918538012239153	intergenic	g20291;g20292
Cortical.color.of.sweetpotato.tuber.flesh	LG5	26994149	G	A	0.097	8.967325e-8	0.16079494007020093	exonic	g20292
Cortical.color.of.sweetpotato.tuber.flesh	LG5	27009007	A	T	0.107	1.168651e-7	0.16719238106755566	intronic	g20294
Cortical.color.of.sweetpotato.tuber.flesh	LG5	27010817	C	T	0.103	6.192869e-10	0.1973261020586975	exonic	g20294
Cortical.color.of.sweetpotato.tuber.flesh	LG5	27017011	C	G	0.101	4.390204e-7	0.14179883592690726	UTR5	g20295
Cortical.color.of.sweetpotato.tuber.flesh	LG5	27020920	G	T	0.076	2.637217e-10	0.17270993059490916	downstream	g20295
Cortical.color.of.sweetpotato.tuber.flesh	LG5	27022589	G	C	0.097	8.153645e-7	0.13636550821470816	downstream	g20296
Cortical.color.of.sweetpotato.tuber.flesh	LG5	27023147	C	G	0.138	1.423466e-7	0.1571568450325447	downstream	g20296
Cortical.color.of.sweetpotato.tuber.flesh	LG5	27023286	T	A	0.13	1.320241e-8	0.16458351693361517	downstream	g20296
Cortical.color.of.sweetpotato.tuber.flesh	LG5	27027400	T	A	0.105	4.201933e-9	0.17033533958342784	intergenic	g20296;g20297
Cortical.color.of.sweetpotato.tuber.flesh	LG5	27027405	C	T	0.11	6.728069e-9	0.1606445734923228	intergenic	g20296;g20297
Cortical.color.of.sweetpotato.tuber.flesh	LG5	27027430	G	A	0.103	7.380049e-7	0.12172178478532153	intergenic	g20296;g20297
Cortical.color.of.sweetpotato.tuber.flesh	LG5	27027434	C	T	0.097	3.60267e-7	0.1364279890465481	intergenic	g20296;g20297
Cortical.color.of.sweetpotato.tuber.flesh	LG5	27027609	C	T	0.093	1.868265e-7	0.12750196400935465	intergenic	g20296;g20297
Cortical.color.of.sweetpotato.tuber.flesh	LG5	27027621	C	T	0.101	6.13642e-7	0.1277900955514337	intergenic	g20296;g20297
Cortical.color.of.sweetpotato.tuber.flesh	LG5	27027644	T	C	0.097	6.632746e-7	0.12153838154938532	intergenic	g20296;g20297
Cortical.color.of.sweetpotato.tuber.flesh	LG5	27031152	G	A	0.099	4.78902e-13	0.2874242273888135	intergenic	g20296;g20297
Cortical.color.of.sweetpotato.tuber.flesh	LG5	27031542	G	A	0.089	5.059978e-8	0.15109913707036107	intergenic	g20296;g20297
Cortical.color.of.sweetpotato.tuber.flesh	LG5	27032030	G	A	0.102	5.561417e-8	0.16608737903812051	intergenic	g20296;g20297
Cortical.color.of.sweetpotato.tuber.flesh	LG5	27033045	G	A	0.079	4.647243e-11	0.19937201321240788	intergenic	g20296;g20297
Cortical.color.of.sweetpotato.tuber.flesh	LG5	27040702	C	A	0.13	4.953292e-10	0.218704745181325	intronic	g20298
Cortical.color.of.sweetpotato.tuber.flesh	LG5	27042740	T	C	0.079	1.077011e-9	0.15154089137523935	exonic	g20298
Cortical.color.of.sweetpotato.tuber.flesh	LG5	27054406	C	T	0.098	1.807144e-7	0.1625145996217355	upstream	g20300
Cortical.color.of.sweetpotato.tuber.flesh	LG5	27058073	C	T	0.105	5.240774e-7	0.1405343869085422	intronic	g20300
Cortical.color.of.sweetpotato.tuber.flesh	LG5	27061839	G	A	0.106	1.293449e-7	0.15411584651720525	intronic	g20301
Cortical.color.of.sweetpotato.tuber.flesh	LG5	27061928	G	A	0.105	8.097951e-7	0.10552775804641369	intronic	g20301
Cortical.color.of.sweetpotato.tuber.flesh	LG5	27062526	G	A	0.097	1.006401e-10	0.21800078260901845	UTR5	g20301
Cortical.color.of.sweetpotato.tuber.flesh	LG5	27066130	C	G	0.101	1.587395e-8	0.1801430372564113	UTR5	g20302
Cortical.color.of.sweetpotato.tuber.flesh	LG5	27087966	G	A	0.074	1.038115e-10	0.18032313327411725	intronic	g20306
Cortical.color.of.sweetpotato.tuber.flesh	LG5	27088479	C	T	0.105	5.005541e-10	0.22090679861083065	exonic	g20306
Cortical.color.of.sweetpotato.tuber.flesh	LG5	27088682	G	A	0.105	2.256278e-9	0.19822996139962779	intronic	g20306
Cortical.color.of.sweetpotato.tuber.flesh	LG5	27196206	G	T	0.127	3.183565e-9	0.2137007455848379	intronic	g20326
Cortical.color.of.sweetpotato.tuber.flesh	LG5	27223106	G	A	0.096	4.376526e-10	0.19057156873621126	downstream	g20329
Cortical.color.of.sweetpotato.tuber.flesh	LG5	27223982	T	G	0.11	2.910189e-7	0.13868734281351797	intronic	g20329
Cortical.color.of.sweetpotato.tuber.flesh	LG5	27230011	C	T	0.095	9.559129e-7	0.12386463362972541	intronic	g20330
Cortical.color.of.sweetpotato.tuber.flesh	LG5	27231660	C	T	0.075	2.309325e-8	0.12095511474682182	intronic	g20331
Cortical.color.of.sweetpotato.tuber.flesh	LG5	27238735	T	C	0.099	1.541483e-7	0.1367113313385403	upstream	g20332
Cortical.color.of.sweetpotato.tuber.flesh	LG5	27244247	G	A	0.114	2.104344e-7	0.15637001774202652	exonic	g20333
Cortical.color.of.sweetpotato.tuber.flesh	LG5	27248058	G	T	0.082	4.283939e-9	0.14647594301158232	upstream	g20334
Cortical.color.of.sweetpotato.tuber.flesh	LG5	27261670	C	A	0.099	8.419777e-13	0.2726232473671191	intronic	g20338
Cortical.color.of.sweetpotato.tuber.flesh	LG5	27265622	G	A	0.101	1.220765e-12	0.2760853040892037	exonic	g20338
Cortical.color.of.sweetpotato.tuber.flesh	LG5	27265904	G	C	0.097	2.013536e-7	0.1404563271705476	UTR3	g20338
Cortical.color.of.sweetpotato.tuber.flesh	LG5	27267634	G	A	0.093	1.420591e-10	0.21399423424488345	exonic	g20339
Cortical.color.of.sweetpotato.tuber.flesh	LG5	27267786	C	T	0.083	9.633905e-8	0.13288831810084475	exonic	g20339
Cortical.color.of.sweetpotato.tuber.flesh	LG5	27270041	C	T	0.101	7.034792e-11	0.21923147285746275	intergenic	g20339;g20340
Cortical.color.of.sweetpotato.tuber.flesh	LG5	27270100	C	A	0.106	2.072825e-10	0.2445575458128486	intergenic	g20339;g20340
Cortical.color.of.sweetpotato.tuber.flesh	LG5	27272045	G	A	0.103	9.095275e-12	0.2597878298643274	exonic	g20340
Cortical.color.of.sweetpotato.tuber.flesh	LG5	27273059	C	T	0.093	3.663673e-12	0.24620807390869928	intronic	g20340
Cortical.color.of.sweetpotato.tuber.flesh	LG5	27273117	G	C	0.087	4.429083e-7	0.12001137638258721	intronic	g20340
Cortical.color.of.sweetpotato.tuber.flesh	LG5	27273864	T	A	0.113	4.1717e-8	0.14233857441153264	exonic	g20340
Cortical.color.of.sweetpotato.tuber.flesh	LG5	27275524	G	A	0.101	1.391186e-10	0.21776264591740635	intronic	g20340
Cortical.color.of.sweetpotato.tuber.flesh	LG5	27283117	T	C	0.111	1.606591e-13	0.2990451372208612	intergenic	g20340;g20341
Cortical.color.of.sweetpotato.tuber.flesh	LG5	27283140	A	G	0.114	2.43607e-15	0.34154832590852124	intergenic	g20340;g20341
Cortical.color.of.sweetpotato.tuber.flesh	LG5	27283794	C	A	0.082	6.279807e-8	0.13333197693268956	intergenic	g20340;g20341
Cortical.color.of.sweetpotato.tuber.flesh	LG5	27287050	C	T	0.099	2.608058e-10	0.22924389976368426	intergenic	g20340;g20341
Cortical.color.of.sweetpotato.tuber.flesh	LG5	27287201	G	A	0.111	6.662206e-10	0.2140794955233437	intergenic	g20340;g20341
Cortical.color.of.sweetpotato.tuber.flesh	LG5	27287614	C	A	0.082	6.28123e-10	0.17175961951356805	intergenic	g20340;g20341
Cortical.color.of.sweetpotato.tuber.flesh	LG5	27297578	T	C	0.114	1.909392e-8	0.16697112840521544	intergenic	g20341;g20342
Cortical.color.of.sweetpotato.tuber.flesh	LG5	27297885	C	G	0.104	2.7005e-9	0.17836251744564052	intergenic	g20341;g20342
Cortical.color.of.sweetpotato.tuber.flesh	LG5	27336556	G	C	0.115	1.212707e-12	0.2942489527203282	intergenic	g20347;g20349
Cortical.color.of.sweetpotato.tuber.flesh	LG5	27336557	C	G	0.115	1.212707e-12	0.2942489527203282	intergenic	g20347;g20349
Cortical.color.of.sweetpotato.tuber.flesh	LG5	27339515	C	A	0.092	7.4743e-8	0.15127109205986322	intergenic	g20347;g20349
Cortical.color.of.sweetpotato.tuber.flesh	LG5	27346373	C	T	0.109	5.525153e-9	0.1914724916236747	intergenic	g20347;g20349
Cortical.color.of.sweetpotato.tuber.flesh	LG5	27360134	T	C	0.097	1.900101e-14	0.2854914327812436	upstream;downstream	g20351;g20352
Cortical.color.of.sweetpotato.tuber.flesh	LG5	27362040	T	G	0.082	9.440793e-9	0.14410513068798741	UTR5	g20352
Cortical.color.of.sweetpotato.tuber.flesh	LG5	27362089	A	G	0.07	2.666207e-7	0.11076321509425263	upstream	g20352
Cortical.color.of.sweetpotato.tuber.flesh	LG5	27363176	C	T	0.091	2.186697e-7	0.1339077776272694	intergenic	g20352;g20353
Cortical.color.of.sweetpotato.tuber.flesh	LG5	27364538	C	T	0.088	7.453809e-11	0.19547682733891147	intergenic	g20352;g20353
Cortical.color.of.sweetpotato.tuber.flesh	LG5	27364609	A	C	0.095	1.967272e-8	0.16986884902083968	intergenic	g20352;g20353
Cortical.color.of.sweetpotato.tuber.flesh	LG5	27368391	C	A	0.084	4.070589e-13	0.2123053701928741	UTR3	g20353
Cortical.color.of.sweetpotato.tuber.flesh	LG5	27377447	C	T	0.089	1.585439e-9	0.1909411182943747	intronic	g20355
Cortical.color.of.sweetpotato.tuber.flesh	LG5	27379403	C	T	0.101	8.903805e-7	0.13733524929821156	exonic	g20355
Cortical.color.of.sweetpotato.tuber.flesh	LG5	27386802	A	C	0.103	4.006862e-8	0.1674306129224151	intergenic	g20355;g20356
Cortical.color.of.sweetpotato.tuber.flesh	LG5	27399966	G	T	0.085	1.135644e-7	0.13342097518273244	intronic	g20356
Cortical.color.of.sweetpotato.tuber.flesh	LG5	27403360	C	A	0.089	2.485626e-7	0.1256776471521333	intronic	g20357
Cortical.color.of.sweetpotato.tuber.flesh	LG5	27407171	C	T	0.099	7.035301e-12	0.2524860414833235	intronic	g20357
Cortical.color.of.sweetpotato.tuber.flesh	LG5	27407226	C	T	0.091	1.795931e-7	0.14716873069641373	intronic	g20357
Cortical.color.of.sweetpotato.tuber.flesh	LG5	27407375	A	G	0.095	6.398293e-11	0.2146753191972473	intronic	g20357
Cortical.color.of.sweetpotato.tuber.flesh	LG5	27408996	G	T	0.099	6.666737e-9	0.1857285136842555	intronic	g20357
Cortical.color.of.sweetpotato.tuber.flesh	LG5	27411425	T	A	0.105	1.385012e-8	0.20034545894067052	intronic	g20357
Cortical.color.of.sweetpotato.tuber.flesh	LG5	27417740	G	A	0.109	3.143978e-8	0.183977425822541	exonic	g20360
Cortical.color.of.sweetpotato.tuber.flesh	LG5	27418464	G	A	0.089	1.129439e-9	0.1807425033036453	exonic	g20360
Cortical.color.of.sweetpotato.tuber.flesh	LG5	27419152	C	T	0.103	8.841037e-9	0.18497721878747952	exonic	g20360
Cortical.color.of.sweetpotato.tuber.flesh	LG5	27451443	A	T	0.103	1.037175e-7	0.1687220819470406	exonic	g20364
Cortical.color.of.sweetpotato.tuber.flesh	LG5	27451606	G	A	0.14	4.567916e-9	0.18012204942121432	intronic	g20364
Cortical.color.of.sweetpotato.tuber.flesh	LG5	27451633	C	T	0.138	2.05903e-7	0.15330067121736507	intronic	g20364
Cortical.color.of.sweetpotato.tuber.flesh	LG5	27451645	C	T	0.095	1.613173e-12	0.24514921656496091	intronic	g20364
Cortical.color.of.sweetpotato.tuber.flesh	LG5	27451675	C	T	0.079	9.754519e-10	0.14609539062814164	intronic	g20364
Cortical.color.of.sweetpotato.tuber.flesh	LG5	27451815	A	G	0.099	9.394882e-9	0.16802175404495165	exonic	g20364
Cortical.color.of.sweetpotato.tuber.flesh	LG5	27454090	G	C	0.091	2.856419e-9	0.1752946915698971	intronic	g20365
Cortical.color.of.sweetpotato.tuber.flesh	LG5	27459320	A	T	0.101	6.670926e-7	0.13893887436325977	intergenic	g20365;g20366
Cortical.color.of.sweetpotato.tuber.flesh	LG5	27502028	T	A	0.074	9.245667e-7	0.11815933277959169	exonic	g20372
Cortical.color.of.sweetpotato.tuber.flesh	LG5	27505049	T	C	0.092	2.996413e-10	0.20769475084125796	intergenic	g20372;g20374
Cortical.color.of.sweetpotato.tuber.flesh	LG5	27505050	C	T	0.092	2.996413e-10	0.20769475084125796	intergenic	g20372;g20374
Cortical.color.of.sweetpotato.tuber.flesh	LG5	27507361	A	T	0.102	2.387941e-8	0.16023070282260282	intergenic	g20372;g20374
Cortical.color.of.sweetpotato.tuber.flesh	LG5	27507718	C	T	0.105	7.438842e-12	0.2713598167074815	intergenic	g20372;g20374
Cortical.color.of.sweetpotato.tuber.flesh	LG5	27520524	G	A	0.104	8.844918e-7	0.15310921029001923	downstream	g20374
Cortical.color.of.sweetpotato.tuber.flesh	LG5	27537803	G	T	0.114	4.15106e-7	0.14059094187929125	downstream	g20375
Cortical.color.of.sweetpotato.tuber.flesh	LG5	27550090	G	A	0.118	8.72299e-10	0.24726120730837073	downstream	g20377
Cortical.color.of.sweetpotato.tuber.flesh	LG5	27550216	G	A	0.117	1.027841e-9	0.20948632452078966	downstream	g20377
Cortical.color.of.sweetpotato.tuber.flesh	LG5	27701342	A	G	0.094	7.987261e-8	0.13617172720780704	upstream	g20390
Cortical.color.of.sweetpotato.tuber.flesh	LG5	27701383	C	T	0.1	8.03724e-7	0.11276382866310496	upstream	g20390
Cortical.color.of.sweetpotato.tuber.flesh	LG5	27719199	G	C	0.076	4.01505e-7	0.10058854579497305	downstream	g20391
Cortical.color.of.sweetpotato.tuber.flesh	LG5	27775499	G	A	0.105	5.731026e-11	0.2698685830783057	exonic	g20395
Cortical.color.of.sweetpotato.tuber.flesh	LG5	27796952	G	C	0.09	3.46798e-9	0.16686677337593084	intergenic	g20397;g20398
Cortical.color.of.sweetpotato.tuber.flesh	LG5	27800240	C	A	0.081	2.456143e-10	0.18209038450080545	intronic	g20398
Cortical.color.of.sweetpotato.tuber.flesh	LG5	27801577	G	A	0.107	8.69667e-9	0.2290777108467934	UTR3	g20399
Cortical.color.of.sweetpotato.tuber.flesh	LG5	27801583	C	T	0.105	3.896847e-10	0.258280397835834	UTR3	g20399
Cortical.color.of.sweetpotato.tuber.flesh	LG5	27801689	A	G	0.076	9.409113e-7	0.09732082737017582	UTR3	g20399
Cortical.color.of.sweetpotato.tuber.flesh	LG5	27804286	C	A	0.095	1.637111e-9	0.17786934363930862	intergenic	g20399;g20400
Cortical.color.of.sweetpotato.tuber.flesh	LG5	27807136	C	A	0.099	5.952817e-10	0.20412239283298841	intergenic	g20399;g20400
Cortical.color.of.sweetpotato.tuber.flesh	LG5	28093949	G	A	0.103	8.65712e-7	0.1314140223744285	exonic	g20453
Cortical.color.of.sweetpotato.tuber.flesh	LG5	28164247	C	T	0.055	6.791035e-7	0.11285189920927415	intronic	g20463
Cortical.color.of.sweetpotato.tuber.flesh	LG5	28165086	A	G	0.104	3.892007e-7	0.1553937401588751	downstream	g20463
Cortical.color.of.sweetpotato.tuber.flesh	LG5	28166589	C	T	0.082	2.567677e-7	0.1301029560944106	intergenic	g20463;g20464
Cortical.color.of.sweetpotato.tuber.flesh	LG5	28174288	A	G	0.092	2.418987e-8	0.1477278877843039	UTR3	g20465
Cortical.color.of.sweetpotato.tuber.flesh	LG5	28179144	A	G	0.117	4.255467e-7	0.1656953139096022	intronic	g20466
Cortical.color.of.sweetpotato.tuber.flesh	LG5	28214334	T	C	0.107	1.146985e-7	0.1468912380145411	UTR5	g20472
Cortical.color.of.sweetpotato.tuber.flesh	LG5	28413751	G	A	0.091	6.824379e-9	0.16453830097711714	upstream	g20504
Cortical.color.of.sweetpotato.tuber.flesh	LG5	28463727	C	T	0.103	8.616698e-7	0.13424259956873566	intergenic	g20513;g20514
Cortical.color.of.sweetpotato.tuber.flesh	LG5	28470362	G	A	0.094	1.820409e-7	0.1418089061451917	intergenic	g20514;g20515
Cortical.color.of.sweetpotato.tuber.flesh	LG5	28479827	T	C	0.078	3.027788e-8	0.13830479134715745	UTR3	g20516
Cortical.color.of.sweetpotato.tuber.flesh	LG5	28517608	C	T	0.074	9.367453e-8	0.12674824694208695	exonic	g20526
Cortical.color.of.sweetpotato.tuber.flesh	LG5	28524064	A	G	0.072	4.025862e-9	0.1275523341207435	intergenic	g20527;g20528
Cortical.color.of.sweetpotato.tuber.flesh	LG5	28683334	A	G	0.088	5.091985e-7	0.1292157457050617	intergenic	g20549;g20550
Cortical.color.of.sweetpotato.tuber.flesh	LG5	28690811	G	T	0.096	9.814855e-8	0.15365852433047136	intergenic	g20549;g20550
Cortical.color.of.sweetpotato.tuber.flesh	LG5	28692719	T	C	0.067	8.34742e-7	0.1027723886067786	intergenic	g20549;g20550
Cortical.color.of.sweetpotato.tuber.flesh	LG5	28722899	T	A	0.089	8.419891e-7	0.14649334816735626	exonic	g20552
Cortical.color.of.sweetpotato.tuber.flesh	LG5	29579451	C	G	0.066	6.970911e-9	0.18078089678235687	intronic	g20697
Cortical.color.of.sweetpotato.tuber.flesh	LG6	4269003	A	T	0.076	8.469334e-7	0.08765430821247244	upstream	g21428
Cortical.color.of.sweetpotato.tuber.flesh	LG6	4269011	T	C	0.076	7.114893e-7	0.08850734932283463	upstream	g21428
Cortical.color.of.sweetpotato.tuber.flesh	LG6	4269022	C	T	0.076	5.484375e-7	0.09052493506660689	upstream	g21428
Cortical.color.of.sweetpotato.tuber.flesh	LG6	4269023	C	A	0.076	5.484375e-7	0.09052493506660689	upstream	g21428
Cortical.color.of.sweetpotato.tuber.flesh	LG6	4269030	A	G	0.076	4.754181e-7	0.09153788967550032	upstream	g21428
Cortical.color.of.sweetpotato.tuber.flesh	LG7	2715492	A	G	0.062	4.625384e-7	0.10357675390730445	downstream	g25706
Cortical.color.of.sweetpotato.tuber.flesh	LG7	13751667	T	C	0.051	2.199236e-8	0.11020114027575934	upstream	g27085
Cortical.color.of.sweetpotato.tuber.flesh	LG7	32898513	G	A	0.112	5.740533e-7	0.10796006035573488	downstream	g29798
Cortical.color.of.sweetpotato.tuber.flesh	LG7	32898524	T	G	0.112	9.176874e-7	0.10406264018458937	downstream	g29798
Cortical.color.of.sweetpotato.tuber.flesh	LG7	32898569	A	C	0.091	7.64903e-7	0.09184182813858172	downstream	g29798
Cortical.color.of.sweetpotato.tuber.flesh	LG7	33086412	A	T	0.124	8.304855e-8	0.14638651514017476	exonic	g29827
Cortical.color.of.sweetpotato.tuber.flesh	LG7	33132613	T	C	0.124	4.600345e-7	0.11718259176093183	intergenic	g29833;g29834
Cortical.color.of.sweetpotato.tuber.flesh	LG7	33275566	G	A	0.102	1.161087e-7	0.12072343859250889	exonic	g29855
Cortical.color.of.sweetpotato.tuber.flesh	LG7	33732523	T	G	0.153	3.141718e-7	0.142543394052841	downstream	g29925
Cortical.color.of.sweetpotato.tuber.flesh	LG7	33807067	A	T	0.125	1.74803e-7	0.15201775315170626	intronic	g29934
Cortical.color.of.sweetpotato.tuber.flesh	LG7	33829648	C	T	0.124	6.448646e-8	0.15298240345787664	intronic	g29939
Cortical.color.of.sweetpotato.tuber.flesh	LG7	33829664	C	T	0.116	8.698078e-7	0.12345908687374035	intronic	g29939
Cortical.color.of.sweetpotato.tuber.flesh	LG7	33829760	C	T	0.122	9.336112e-7	0.1292144426983698	intronic	g29939
Cortical.color.of.sweetpotato.tuber.flesh	LG8	10852844	G	A	0.111	3.176658e-9	0.16747949698499448	downstream	g31919
Cortical.color.of.sweetpotato.tuber.flesh	LG8	14060410	T	G	0.06	3.105161e-7	0.10534114000603621	intronic	g32312
Cortical.color.of.sweetpotato.tuber.flesh	LG9	7759890	A	T	0.078	2.928838e-8	0.12417221346964373	intronic	g35156
Cortical.color.of.sweetpotato.tuber.flesh	LG9	7759904	G	A	0.072	1.957571e-9	0.13267844063262768	intronic	g35156
Cortical.color.of.sweetpotato.tuber.flesh	LG9	7759960	T	C	0.071	1.359425e-10	0.15504066492251115	exonic	g35156
Cortical.color.of.sweetpotato.tuber.flesh	LG9	13638421	C	T	0.054	5.392965e-7	0.11252559110407391	exonic	g35917
Cortical.color.of.sweetpotato.tuber.flesh	LG10	3394562	A	G	0.05	1.08898e-7	0.14970621737557152	intronic	g38670
Cortical.color.of.sweetpotato.tuber.flesh	LG10	3394584	T	C	0.052	1.143927e-8	0.17331985733953786	intronic	g38670
Cortical.color.of.sweetpotato.tuber.flesh	LG11	2062607	G	A	0.058	1.167307e-10	0.1681292424259301	exonic	g41670
Cortical.color.of.sweetpotato.tuber.flesh	LG11	20344826	T	C	0.087	2.468248e-10	0.16844001727516264	exonic	g44243
Cortical.color.of.sweetpotato.tuber.flesh	LG11	20345305	C	A	0.083	2.488494e-7	0.12803290974820364	exonic	g44243
Cortical.color.of.sweetpotato.tuber.flesh	LG11	20345505	C	T	0.093	5.134278e-10	0.22108135464144452	exonic	g44243
Cortical.color.of.sweetpotato.tuber.flesh	LG11	20346369	C	T	0.108	8.977405e-14	0.3289099555658611	exonic	g44243
Cortical.color.of.sweetpotato.tuber.flesh	LG11	20346388	G	A	0.147	4.75687e-9	0.1992917609592471	exonic	g44243
Cortical.color.of.sweetpotato.tuber.flesh	LG11	20347517	C	A	0.069	6.046948e-7	0.1041850526242978	intronic	g44243
Cortical.color.of.sweetpotato.tuber.flesh	LG11	20348235	G	A	0.096	1.452657e-8	0.1760410566178641	exonic	g44243
Cortical.color.of.sweetpotato.tuber.flesh	LG12	3500684	C	T	0.124	8.987531e-8	0.10932620741590228	upstream	g47386
Cortical.color.of.sweetpotato.tuber.flesh	LG13	2667518	T	A	0.092	7.484929e-7	0.1335908013292769	intergenic	g51522;g51523
Cortical.color.of.sweetpotato.tuber.flesh	LG13	6261162	C	T	0.153	9.694302e-7	0.1005235831816566	intronic	g52023
Cortical.color.of.sweetpotato.tuber.flesh	LG15	2411591	G	A	0.064	9.462636e-7	0.089999609918546	intergenic	g60262;g60263
Cortical.color.of.sweetpotato.tuber.flesh	LG15	5849740	T	A	0.114	7.208699e-9	0.1310809851035375	downstream	g60802
Cortical.color.of.sweetpotato.tuber.flesh	LG15	5867487	A	T	0.141	3.026244e-9	0.14746167078465144	downstream	g60804
Cortical.color.of.sweetpotato.tuber.flesh	LG15	5911924	C	A	0.129	6.486899e-8	0.12173171210883926	exonic	g60812
Cortical.color.of.sweetpotato.tuber.flesh	LG15	5922515	G	A	0.118	5.825261e-10	0.14446348625610847	upstream	g60813
Cortical.color.of.sweetpotato.tuber.flesh	LG15	5922525	C	T	0.12	2.011093e-9	0.13760348873310782	upstream	g60813
Cortical.color.of.sweetpotato.tuber.flesh	LG15	26702383	C	T	0.091	3.014285e-7	0.1450289689541175	intronic	g63555
General.immature.leaf.outline	LG4	3550914	G	A	0.099	3.85724e-7	0.10954877378394576	intronic	g13298
General.immature.leaf.outline	LG4	11014921	G	A	0.112	1.755766e-7	0.15349632700893096	intergenic	g14294;g14295
General.immature.leaf.outline	LG4	11015105	C	T	0.114	1.736427e-9	0.18836097631695725	intergenic	g14294;g14295
General.immature.leaf.outline	LG4	11015120	G	A	0.114	3.642121e-9	0.18752540644210342	intergenic	g14294;g14295
General.immature.leaf.outline	LG5	25306774	G	T	0.184	5.035936e-8	0.12790850999680706	intergenic	g20011;g20012
General.immature.leaf.outline	LG7	5992365	C	T	0.083	6.786181e-9	0.14177912266978657	intergenic	g26165
General.immature.leaf.outline	LG7	5992371	C	T	0.089	6.707444e-9	0.14078068674726799	intergenic	g26165
General.immature.leaf.outline	LG7	5992387	C	T	0.089	3.958961e-8	0.13053084000090204	intergenic	g26165
General.immature.leaf.outline	LG7	18929630	C	T	0.065	7.362075e-7	0.08440531400470287	intronic	g27817
General.immature.leaf.outline	LG7	28969655	G	C	0.086	2.697016e-9	0.15403200380604493	exonic	g29236
General.immature.leaf.outline	LG7	31968824	A	G	0.188	6.85936e-7	0.123789937699173	downstream	g29673
General.immature.leaf.outline	LG7	31970718	T	C	0.428	9.162294e-7	0.128490316884845	intronic	g29673
General.immature.leaf.outline	LG7	31994429	G	C	0.107	3.278279e-7	0.1301159615728765	intergenic	g29674;g29675
General.immature.leaf.outline	LG7	32000376	C	T	0.104	6.370524e-7	0.12503639705258965	UTR5	g29675
General.immature.leaf.outline	LG7	32001214	G	A	0.123	1.679544e-8	0.14884584794756622	downstream	g29675
General.immature.leaf.outline	LG7	32001264	C	A	0.329	7.541042e-10	0.23199336585632327	downstream	g29675
General.immature.leaf.outline	LG7	32025782	T	C	0.105	8.514413e-9	0.16266352208858945	downstream	g29678
General.immature.leaf.outline	LG7	32043519	G	A	0.084	1.287783e-7	0.11139321174242212	exonic	g29679
General.immature.leaf.outline	LG7	32043522	A	G	0.082	4.925963e-7	0.10209256358541498	exonic	g29679
General.immature.leaf.outline	LG7	32074338	C	T	0.111	4.299013e-9	0.19195448703908316	intergenic	g29682;g29683
General.immature.leaf.outline	LG7	32076878	T	C	0.096	1.218601e-7	0.12338673485092376	UTR3	g29683
General.immature.leaf.outline	LG7	32414768	C	G	0.118	1.282212e-9	0.1725032341094114	exonic	g29733
General.immature.leaf.outline	LG7	32414786	C	G	0.109	1.774299e-9	0.17090762084123262	exonic	g29733
General.immature.leaf.outline	LG7	32415661	G	T	0.098	5.476192e-8	0.14976298349833211	upstream	g29733
General.immature.leaf.outline	LG7	32417424	G	A	0.094	1.077496e-8	0.16651925713108237	intergenic	g29733;g29734
General.immature.leaf.outline	LG7	32420361	T	C	0.103	9.988061e-9	0.15827238309667738	downstream	g29734
General.immature.leaf.outline	LG7	32436223	T	G	0.085	7.269987e-8	0.1307690967279532	intergenic	g29735;g29736
General.immature.leaf.outline	LG7	32436228	G	A	0.087	6.108167e-8	0.13064277907967203	intergenic	g29735;g29736
General.immature.leaf.outline	LG7	32477855	G	A	0.109	1.284538e-7	0.15887631682592587	intergenic	g29739;g29740
General.immature.leaf.outline	LG7	32477864	C	A	0.104	8.40155e-7	0.1303480223702708	intergenic	g29739;g29740
General.immature.leaf.outline	LG7	32501807	C	G	0.109	8.967973e-10	0.2044866567615859	intergenic	g29741;g29742
General.immature.leaf.outline	LG7	32502702	T	A	0.116	4.798508e-9	0.20246116673115633	intergenic	g29741;g29742
General.immature.leaf.outline	LG7	32645205	A	T	0.091	6.85576e-7	0.09729012987960799	downstream	g29758;g29759
General.immature.leaf.outline	LG7	33384574	T	C	0.068	8.626567e-7	0.12469177735982373	exonic	g29867
General.immature.leaf.outline	LG7	33816022	T	G	0.062	4.478586e-7	0.12719406367360334	exonic	g29936
General.immature.leaf.outline	LG7	33816033	G	A	0.064	1.485664e-7	0.13263461279832195	exonic	g29936
General.immature.leaf.outline	LG7	33816054	A	G	0.07	1.223842e-7	0.1422998503463015	exonic	g29936
General.immature.leaf.outline	LG7	33816057	G	A	0.07	1.223842e-7	0.1422998503463015	exonic	g29936
General.immature.leaf.outline	LG11	35669393	C	T	0.189	4.138241e-7	0.12119365649716936	intergenic	g46174;g46175
General.immature.leaf.outline	LG15	6374494	T	C	0.183	9.437085e-8	0.11811713942175103	intergenic	g60878;g60879
General.mature.leaf.outline	LG1	8126956	A	G	0.138	9.575841e-8	0.15722235462941442	UTR3	g1349
General.mature.leaf.outline	LG1	8126959	A	G	0.136	3.156893e-7	0.1448460554349719	UTR3	g1349
General.mature.leaf.outline	LG2	11370065	T	C	0.071	2.030831e-7	0.11218944961893591	intergenic	g5876;g5877
General.mature.leaf.outline	LG2	11441088	T	C	0.084	3.745034e-7	0.08986145062634818	upstream	g5886
General.mature.leaf.outline	LG3	4212296	T	C	0.082	2.699398e-7	0.12871476125670267	intergenic	g10044;g10045
General.mature.leaf.outline	LG3	5358173	G	A	0.204	9.983765e-7	0.11766619721065348	exonic	g10194
General.mature.leaf.outline	LG4	11014921	G	A	0.112	1.857218e-7	0.16520959972749524	intergenic	g14294;g14295
General.mature.leaf.outline	LG7	5992365	C	T	0.083	2.677757e-8	0.1409323206002854	intergenic	g26165
General.mature.leaf.outline	LG7	5992371	C	T	0.089	8.958675e-8	0.1299216032852205	intergenic	g26165
General.mature.leaf.outline	LG7	5992387	C	T	0.089	1.999146e-7	0.12662148866545056	intergenic	g26165
General.mature.leaf.outline	LG7	31994452	T	A	0.107	5.669494e-7	0.14340483692767403	intergenic	g29674;g29675
General.mature.leaf.outline	LG7	31997865	A	G	0.069	2.269526e-7	0.11468886449934103	intergenic	g29674;g29675
General.mature.leaf.outline	LG7	31997876	C	A	0.071	7.942936e-8	0.12341486851357765	intergenic	g29674;g29675
General.mature.leaf.outline	LG7	32025782	T	C	0.105	8.13905e-8	0.1526021582778698	downstream	g29678
General.mature.leaf.outline	LG7	32038349	C	T	0.227	3.307264e-7	0.1541643001259634	intergenic	g29678;g29679
General.mature.leaf.outline	LG7	32074338	C	T	0.111	4.840684e-7	0.1550024374522596	intergenic	g29682;g29683
General.mature.leaf.outline	LG7	32405355	T	C	0.071	1.735272e-7	0.12756036792743075	upstream	g29730
General.mature.leaf.outline	LG7	32414746	A	T	0.104	7.391747e-8	0.14905118831549258	exonic	g29733
General.mature.leaf.outline	LG7	32414768	C	G	0.118	1.078378e-9	0.18696863237449468	exonic	g29733
General.mature.leaf.outline	LG7	32414786	C	G	0.109	8.039501e-10	0.19151827640303407	exonic	g29733
General.mature.leaf.outline	LG7	32415661	G	T	0.098	2.667494e-7	0.14588896272889362	upstream	g29733
General.mature.leaf.outline	LG7	32436228	G	A	0.087	9.954325e-7	0.1160314343232586	intergenic	g29735;g29736
General.mature.leaf.outline	LG7	32484934	T	A	0.101	5.169959e-7	0.0915910737178795	intergenic	g29740;g29741
General.mature.leaf.outline	LG7	32486270	C	T	0.104	4.667747e-7	0.12912788294962324	intergenic	g29740;g29741
General.mature.leaf.outline	LG7	32486272	G	A	0.104	4.840675e-7	0.12871516387231235	intergenic	g29740;g29741
General.mature.leaf.outline	LG7	32486282	C	G	0.105	5.40066e-7	0.12891775828451293	intergenic	g29740;g29741
General.mature.leaf.outline	LG7	32486284	G	T	0.106	4.557397e-7	0.1320630822989697	intergenic	g29740;g29741
General.mature.leaf.outline	LG7	32486295	C	G	0.106	7.08679e-7	0.1285992028410707	intergenic	g29740;g29741
General.mature.leaf.outline	LG7	32501807	C	G	0.109	1.161133e-9	0.21844646330423442	intergenic	g29741;g29742
General.mature.leaf.outline	LG7	32510395	A	G	0.187	3.135678e-9	0.19938583647726288	UTR3	g29742
General.mature.leaf.outline	LG7	32510753	G	A	0.185	5.031559e-9	0.18553668617012556	downstream	g29742
General.mature.leaf.outline	LG7	32510826	C	A	0.16	6.593499e-8	0.14588686981465598	downstream	g29742
General.mature.leaf.outline	LG7	33535151	T	A	0.078	7.9432e-9	0.1536940177848146	intronic	g29893
General.mature.leaf.outline	LG7	33547219	C	T	0.076	4.742783e-7	0.11671480317346955	upstream	g29896
General.mature.leaf.outline	LG7	33550214	G	A	0.064	1.563415e-8	0.13737356351844585	intergenic	g29896;g29898
General.mature.leaf.outline	LG7	33550527	A	G	0.066	8.014166e-9	0.14931012616977324	intergenic	g29896;g29898
General.mature.leaf.outline	LG7	33551768	A	G	0.074	1.286741e-9	0.1616746991008074	intergenic	g29896;g29898
General.mature.leaf.outline	LG7	33558806	T	A	0.076	9.772245e-7	0.10802801563604009	exonic	g29898
General.mature.leaf.outline	LG7	33568029	T	A	0.07	1.165319e-7	0.12191310860057591	upstream	g29899;g29900
General.mature.leaf.outline	LG7	33590496	G	T	0.056	2.309888e-7	0.12050048194390789	intronic	g29902
General.mature.leaf.outline	LG7	33816022	T	G	0.062	4.872679e-9	0.17738057005048277	exonic	g29936
General.mature.leaf.outline	LG7	33816033	G	A	0.064	1.607506e-8	0.16082219397886446	exonic	g29936
General.mature.leaf.outline	LG7	33816054	A	G	0.07	4.602047e-8	0.16211039311844194	exonic	g29936
General.mature.leaf.outline	LG7	33816057	G	A	0.07	4.602047e-8	0.16211039311844194	exonic	g29936
General.mature.leaf.outline	LG7	34003429	G	T	0.062	6.420225e-7	0.11423884624606842	exonic	g29974
General.mature.leaf.outline	LG12	17774503	G	A	0.157	4.525502e-7	0.15143110470502685	intergenic	g49273;g49274
Immature.leaf.colo	LG1	557397	T	C	0.061	6.985165e-10	0.16058685856011737	intronic	g92
Immature.leaf.colo	LG1	557439	T	G	0.06	8.868635e-10	0.1568315307787088	intronic	g92
Immature.leaf.colo	LG1	26060934	G	A	0.125	9.669596e-7	0.1270786007055299	exonic	g3625
Immature.leaf.colo	LG2	32364081	T	C	0.105	6.532697e-7	0.11056922637992246	exonic	g8590
Immature.leaf.colo	LG3	6076653	G	T	0.06	2.841096e-7	0.09156558229206459	intronic	g10279
Immature.leaf.colo	LG4	11415252	G	A	0.068	1.388801e-9	0.14046861946393244	intronic	g14350
Immature.leaf.colo	LG5	2419425	G	A	0.132	1.703501e-7	0.13757985135906478	intergenic	g17002;g17003
Immature.leaf.colo	LG5	2434133	C	T	0.085	8.51573e-7	0.09979443978327347	intronic	g17005
Immature.leaf.colo	LG5	2435435	T	G	0.086	4.503152e-7	0.0926474094451323	upstream;downstream	g17005;g17006
Immature.leaf.colo	LG5	2496096	C	A	0.122	5.804945e-7	0.11929521206911152	intergenic	g17014;g17015
Immature.leaf.colo	LG5	2496249	C	T	0.128	2.608137e-7	0.142994882551165	intergenic	g17014;g17015
Immature.leaf.colo	LG5	2502553	A	T	0.05	6.995295e-8	0.11280742319548814	exonic	g17016
Immature.leaf.colo	LG5	2590321	G	A	0.118	7.823462e-7	0.12090770744548819	intergenic	g17032;g17033
Immature.leaf.colo	LG5	2591572	G	T	0.07	3.240865e-7	0.09139946604817281	intergenic	g17032;g17033
Immature.leaf.colo	LG5	2595429	T	C	0.093	4.905986e-8	0.13792966023819345	upstream	g17033
Immature.leaf.colo	LG5	2599542	T	C	0.112	4.177337e-8	0.1366531923104405	intronic	g17033
Immature.leaf.colo	LG5	2599569	T	G	0.109	2.279269e-7	0.11772988504627137	intronic	g17033
Immature.leaf.colo	LG5	2628332	G	A	0.092	4.447052e-7	0.10763993415627766	intergenic	g17037;g17038
Immature.leaf.colo	LG5	2631988	T	C	0.092	3.794983e-8	0.1383938018088031	intergenic	g17037;g17038
Immature.leaf.colo	LG5	2632314	G	A	0.094	9.710772e-9	0.1453963001855458	intergenic	g17037;g17038
Immature.leaf.colo	LG5	2634524	T	A	0.089	5.126436e-7	0.1008237983511915	intergenic	g17037;g17038
Immature.leaf.colo	LG5	2659452	A	G	0.068	2.633301e-7	0.09196427225884794	intronic	g17042
Immature.leaf.colo	LG5	2659477	C	G	0.078	9.296591e-8	0.10874160441618058	intronic	g17042
Immature.leaf.colo	LG5	2669244	G	A	0.06	9.074913e-7	0.11234109807310963	intronic	g17043
Immature.leaf.colo	LG5	2670125	T	G	0.068	1.064267e-7	0.11845829682317421	upstream	g17043
Immature.leaf.colo	LG5	2678795	T	C	0.064	6.050484e-7	0.11184652969819953	intronic	g17046
Immature.leaf.colo	LG5	2678804	G	C	0.064	5.269876e-7	0.11242503692412832	intronic	g17046
Immature.leaf.colo	LG5	2679994	G	T	0.056	1.178555e-7	0.10515993536679487	intronic	g17046
Immature.leaf.colo	LG5	2680475	A	G	0.054	7.079015e-9	0.1533814161100345	intronic	g17046
Immature.leaf.colo	LG5	2685248	A	G	0.059	8.101444e-7	0.10089476397220294	exonic	g17048
Immature.leaf.colo	LG5	2685258	G	C	0.057	5.525848e-7	0.10564868927250663	exonic	g17048
Immature.leaf.colo	LG5	2689528	G	A	0.05	2.272011e-8	0.1101217509909972	downstream	g17049
Immature.leaf.colo	LG5	2701207	T	G	0.062	5.332893e-10	0.17296483288944836	intronic	g17050
Immature.leaf.colo	LG5	2701514	C	G	0.062	2.011607e-9	0.17067494079890883	intronic	g17050
Immature.leaf.colo	LG5	2702387	T	C	0.068	1.901047e-7	0.1367025977859456	intronic	g17050
Immature.leaf.colo	LG5	2703329	G	A	0.058	5.1759e-8	0.1318681705081376	exonic	g17050
Immature.leaf.colo	LG5	2704962	A	T	0.062	5.230563e-9	0.14851443839116538	UTR3	g17051
Immature.leaf.colo	LG5	2713881	G	A	0.069	2.404751e-8	0.1509752661294826	intronic	g17052
Immature.leaf.colo	LG5	2718339	A	G	0.062	1.128955e-9	0.16481364642782836	intronic	g17053
Immature.leaf.colo	LG5	2721729	G	T	0.07	5.466137e-7	0.12089994664197289	intronic	g17054
Immature.leaf.colo	LG5	2721733	A	C	0.07	5.466137e-7	0.12089994664197289	intronic	g17054
Immature.leaf.colo	LG5	2722329	C	A	0.054	2.43865e-9	0.1351043163046714	UTR3	g17054
Immature.leaf.colo	LG5	2722631	G	C	0.062	4.068719e-8	0.13269886772342962	UTR3	g17054
Immature.leaf.colo	LG5	2725062	C	T	0.066	3.502236e-7	0.12367794946407755	intronic	g17055
Immature.leaf.colo	LG5	2727780	A	T	0.07	5.407061e-7	0.12124367728666871	intronic	g17055
Immature.leaf.colo	LG5	2737104	C	T	0.068	3.011199e-11	0.21694693461458925	downstream	g17056
Immature.leaf.colo	LG5	2737210	G	A	0.076	2.041403e-7	0.1368410678958858	downstream	g17056
Immature.leaf.colo	LG5	2737216	C	T	0.076	2.041403e-7	0.1368410678958858	downstream	g17056
Immature.leaf.colo	LG5	2738347	T	A	0.072	6.379454e-7	0.11425401160396709	intergenic	g17056;g17057
Immature.leaf.colo	LG5	2748502	A	G	0.061	3.406e-7	0.10674494039298286	intergenic	g17058;g17059
Immature.leaf.colo	LG5	2782921	G	A	0.125	1.806232e-7	0.17169071637734298	intergenic	g17062;g17063
Immature.leaf.colo	LG5	2783123	C	T	0.126	9.490512e-8	0.15160186892238	intergenic	g17062;g17063
Immature.leaf.colo	LG5	2867054	G	A	0.105	7.621952e-8	0.11858989132952667	intergenic	g17074;g17075
Immature.leaf.colo	LG5	2874596	A	G	0.091	2.025819e-8	0.1259387992729754	intronic	g17076
Immature.leaf.colo	LG5	2874604	G	A	0.091	3.079425e-8	0.1226405957965391	intronic	g17076
Immature.leaf.colo	LG5	2881362	G	A	0.114	1.483624e-8	0.14150696982104685	exonic	g17078
Immature.leaf.colo	LG5	2889098	A	C	0.123	1.191426e-8	0.14076770699067578	upstream	g17081
Immature.leaf.colo	LG5	2891854	T	C	0.184	1.743918e-7	0.1277079876865443	UTR3	g17081
Immature.leaf.colo	LG5	2897600	G	A	0.138	6.745206e-7	0.11251213692878805	intronic	g17082
Immature.leaf.colo	LG5	2899459	T	G	0.053	3.065409e-10	0.17044948643450614	exonic	g17082
Immature.leaf.colo	LG5	2900516	C	T	0.054	2.251508e-11	0.1901161661736607	exonic	g17082
Immature.leaf.colo	LG5	2904898	G	A	0.07	3.840652e-14	0.24765358786154362	intergenic	g17082;g17083
Immature.leaf.colo	LG5	2927195	C	A	0.056	2.711487e-14	0.23262699274107335	intergenic	g17083;g17084
Immature.leaf.colo	LG5	2930673	G	T	0.058	9.082641e-11	0.17988413473029166	exonic	g17084
Immature.leaf.colo	LG5	2939597	G	C	0.091	3.438911e-11	0.18165828904219108	exonic	g17085
Immature.leaf.colo	LG5	2943656	C	G	0.06	1.521039e-11	0.17728342565014518	upstream	g17086
Immature.leaf.colo	LG5	2943693	T	C	0.062	1.810138e-10	0.16275045852941045	upstream	g17086
Immature.leaf.colo	LG5	2945304	T	A	0.153	4.812828e-9	0.20298909840538698	intronic	g17087
Immature.leaf.colo	LG5	2945315	T	C	0.155	4.216388e-10	0.23181788893463828	intronic	g17087
Immature.leaf.colo	LG5	2945945	T	C	0.11	9.139614e-7	0.10369735839348938	UTR5	g17087
Immature.leaf.colo	LG5	2946434	T	G	0.118	1.700029e-9	0.16871079374169348	exonic	g17087
Immature.leaf.colo	LG5	2946823	A	G	0.097	1.257351e-7	0.12346788559574703	exonic	g17087
Immature.leaf.colo	LG5	2946896	C	T	0.111	1.10379e-11	0.20050027228861725	exonic	g17087
Immature.leaf.colo	LG5	2946933	A	G	0.097	1.187827e-9	0.1635799997510757	exonic	g17087
Immature.leaf.colo	LG5	2947125	C	T	0.103	2.389627e-11	0.19718723840740532	exonic	g17087
Immature.leaf.colo	LG5	2948919	T	G	0.066	6.548902000000001e-17	0.28519225295376216	intronic	g17088
Immature.leaf.colo	LG5	2951046	C	T	0.063	1.028141e-10	0.1812165289962799	upstream;downstream	g17088;g17089
Immature.leaf.colo	LG5	2951310	T	C	0.062	2.704147e-20	0.31780649861154187	UTR3	g17089
Immature.leaf.colo	LG5	2951391	C	T	0.058	4.339465e-21	0.3359344284674542	exonic	g17089
Immature.leaf.colo	LG5	2951424	T	C	0.056	2.169339e-21	0.33370063893010343	exonic	g17089
Immature.leaf.colo	LG5	2951948	A	G	0.058	4.45168e-15	0.2272394609363915	exonic	g17089
Immature.leaf.colo	LG5	2952011	T	G	0.074	1.398733e-11	0.1845090931163191	UTR5	g17089
Immature.leaf.colo	LG5	2952017	G	T	0.072	2.041761e-12	0.20018954064674804	UTR5	g17089
Immature.leaf.colo	LG5	2953069	T	C	0.056	5.201902e-15	0.22182245654361352	UTR3	g17090
Immature.leaf.colo	LG5	2953091	G	A	0.087	6.354223e-12	0.1981528255837305	exonic	g17090
Immature.leaf.colo	LG5	2953173	A	G	0.068	1.076079e-24	0.41459125343639225	exonic	g17090
Immature.leaf.colo	LG5	2953182	G	A	0.068	1.076079e-24	0.41459125343639225	exonic	g17090
Immature.leaf.colo	LG5	2953196	T	G	0.087	1.405622e-17	0.31587477737471303	exonic	g17090
Immature.leaf.colo	LG5	2953341	T	C	0.165	2.373009e-7	0.18258025879780945	exonic	g17090
Immature.leaf.colo	LG5	2953814	T	C	0.068	1.381786e-7	0.10411666929714519	exonic	g17090
Immature.leaf.colo	LG5	2954189	A	T	0.107	2.945333e-11	0.1984709331498928	exonic	g17090
Immature.leaf.colo	LG5	2954381	C	T	0.12	9.654014e-13	0.22747166888982423	exonic	g17090
Immature.leaf.colo	LG5	2961640	G	A	0.081	4.081392e-8	0.12531238895944802	exonic	g17091
Immature.leaf.colo	LG5	2961648	G	A	0.083	2.818807e-9	0.14703221234862937	exonic	g17091
Immature.leaf.colo	LG5	2961899	T	C	0.099	1.499163e-13	0.2295270185947723	intronic	g17091
Immature.leaf.colo	LG5	2963021	T	A	0.076	2.088403e-9	0.15441310787838566	exonic	g17091
Immature.leaf.colo	LG5	2963048	C	T	0.072	1.075813e-8	0.13683617981259458	exonic	g17091
Immature.leaf.colo	LG5	2963160	A	G	0.093	8.931337e-12	0.19552954138295067	exonic	g17091
Immature.leaf.colo	LG5	2965063	T	C	0.064	1.375428e-11	0.17891852815883963	exonic	g17092
Immature.leaf.colo	LG5	2965642	G	A	0.074	1.056222e-14	0.2523867623628964	exonic	g17092
Immature.leaf.colo	LG5	2965658	G	A	0.076	3.970615e-11	0.18022360254819242	exonic	g17092
Immature.leaf.colo	LG5	2966438	G	A	0.074	8.958837e-10	0.1562614522099388	intronic	g17092
Immature.leaf.colo	LG5	2966447	T	G	0.078	1.249734e-9	0.15407621173686578	intronic	g17092
Immature.leaf.colo	LG5	2966685	A	T	0.06	2.894158e-18	0.27948947341960123	intronic	g17092
Immature.leaf.colo	LG5	2966707	A	G	0.062	2.464803e-19	0.2977608970475307	intronic	g17092
Immature.leaf.colo	LG5	2966748	G	A	0.058	1.659161e-13	0.21251495393542186	intronic	g17092
Immature.leaf.colo	LG5	2967229	C	T	0.068	1.154956e-14	0.23287294072175826	intronic	g17092
Immature.leaf.colo	LG5	2967439	A	C	0.066	9.429255000000001e-23	0.3901960389879745	intronic	g17092
Immature.leaf.colo	LG5	2968881	G	A	0.072	5.955573e-17	0.2746173060971497	exonic	g17092
Immature.leaf.colo	LG5	2969045	T	A	0.058	4.637003e-10	0.14690130906034551	intronic	g17092
Immature.leaf.colo	LG5	2969265	A	G	0.068	9.935835e-18	0.2859327153600455	intronic	g17092
Immature.leaf.colo	LG5	2969369	A	C	0.07	1.6037609999999998e-19	0.31643325995216365	exonic	g17092
Immature.leaf.colo	LG5	2969677	G	A	0.085	2.394138e-9	0.1487907384009582	intronic	g17092
Immature.leaf.colo	LG5	2969699	A	T	0.083	5.459213e-10	0.15988534211391275	intronic	g17092
Immature.leaf.colo	LG5	2969750	T	C	0.078	1.41956e-11	0.18285064226961745	intronic	g17092
Immature.leaf.colo	LG5	2969953	G	A	0.085	3.958855e-9	0.15134410694242909	intronic	g17092
Immature.leaf.colo	LG5	2970076	T	C	0.064	9.823169e-13	0.21125796588968765	exonic	g17092
Immature.leaf.colo	LG5	2970246	G	T	0.06	2.514787e-20	0.3306395464765473	exonic	g17092
Immature.leaf.colo	LG5	2970250	C	T	0.06	2.514787e-20	0.3306395464765473	exonic	g17092
Immature.leaf.colo	LG5	2970291	G	A	0.056	9.129919e-15	0.23637680044442533	exonic	g17092
Immature.leaf.colo	LG5	2970463	A	G	0.058	1.503717e-17	0.270567171560422	exonic	g17092
Immature.leaf.colo	LG5	2970603	G	A	0.074	1.377365e-19	0.32549656492500384	intronic	g17092
Immature.leaf.colo	LG5	2971562	G	C	0.062	1.006043e-11	0.18421605407375088	intronic	g17093
Immature.leaf.colo	LG5	2972139	G	A	0.072	2.2582860000000002e-23	0.3700441668226056	exonic	g17093
Immature.leaf.colo	LG5	2972185	G	C	0.068	6.3866440000000004e-18	0.27256185255590537	exonic	g17093
Immature.leaf.colo	LG5	2972221	T	A	0.062	1.342101e-16	0.2576485906197449	intronic	g17093
Immature.leaf.colo	LG5	2972738	G	A	0.066	1.0570359999999999e-19	0.3198467525603822	intronic	g17093
Immature.leaf.colo	LG5	2972906	A	G	0.072	1.661966e-18	0.310591983233448	intronic	g17093
Immature.leaf.colo	LG5	2973737	T	C	0.066	6.869456e-13	0.215748024100481	intronic	g17093
Immature.leaf.colo	LG5	2973984	A	G	0.07	1.098581e-22	0.36174217086062965	intronic	g17093
Immature.leaf.colo	LG5	2974767	T	C	0.062	1.111957e-20	0.313173652840906	intronic	g17093
Immature.leaf.colo	LG5	2974772	G	A	0.062	1.111957e-20	0.313173652840906	intronic	g17093
Immature.leaf.colo	LG5	2974805	G	A	0.058	3.015406e-15	0.21728731082130856	intronic	g17093
Immature.leaf.colo	LG5	2974998	C	T	0.06	1.071352e-10	0.16539702439159734	exonic	g17093
Immature.leaf.colo	LG5	2975011	C	G	0.06	1.071352e-10	0.16539702439159734	exonic	g17093
Immature.leaf.colo	LG5	2975080	T	G	0.058	2.169893e-9	0.1353766135293463	exonic	g17093
Immature.leaf.colo	LG5	2975095	C	T	0.058	2.169893e-9	0.1353766135293463	exonic	g17093
Immature.leaf.colo	LG5	2975206	C	T	0.058	2.69651e-19	0.3219364887869474	intronic	g17093
Immature.leaf.colo	LG5	2975788	C	A	0.062	2.9535060000000003e-17	0.27347561461427883	upstream;downstream	g17094;g17093
Immature.leaf.colo	LG5	2976569	G	A	0.064	9.766584000000001e-23	0.36347508156062736	upstream	g17094
Immature.leaf.colo	LG5	2977096	G	C	0.123	1.862638e-7	0.12632477371213072	intronic	g17094
Immature.leaf.colo	LG5	2977292	G	C	0.06	4.203681e-10	0.1437040823716083	intronic	g17094
Immature.leaf.colo	LG5	2979675	A	G	0.059	4.81978e-9	0.1226426432975323	intergenic	g17094;g17095
Immature.leaf.colo	LG5	2980178	C	T	0.076	1.760371e-16	0.2714565859947896	intergenic	g17094;g17095
Immature.leaf.colo	LG5	2980220	A	T	0.07	2.915021e-12	0.18001944051722837	intergenic	g17094;g17095
Immature.leaf.colo	LG5	2980386	T	C	0.092	9.217589e-9	0.14430280384459948	intergenic	g17094;g17095
Immature.leaf.colo	LG5	2980627	G	A	0.06	4.07795e-13	0.20427998204623565	intergenic	g17094;g17095
Immature.leaf.colo	LG5	2980812	C	T	0.086	1.270538e-19	0.26542340793860225	intergenic	g17094;g17095
Immature.leaf.colo	LG5	2982683	A	G	0.096	3.2186e-11	0.15972676937665461	intergenic	g17094;g17095
Immature.leaf.colo	LG5	2982717	G	A	0.064	6.235098e-13	0.20447879740103286	intergenic	g17094;g17095
Immature.leaf.colo	LG5	2982739	T	C	0.064	9.068471e-13	0.20186852458210672	intergenic	g17094;g17095
Immature.leaf.colo	LG5	2982776	T	C	0.065	1.15455e-11	0.17278073269316904	intergenic	g17094;g17095
Immature.leaf.colo	LG5	2982785	C	T	0.064	4.105149e-11	0.1627622952624789	intergenic	g17094;g17095
Immature.leaf.colo	LG5	2984114	T	G	0.066	2.110927e-12	0.19816523643961617	intronic	g17095
Immature.leaf.colo	LG5	2984683	T	G	0.061	1.225267e-12	0.1997930708600668	intronic	g17095
Immature.leaf.colo	LG5	2985071	C	T	0.057	1.072738e-13	0.2000165625757957	intronic	g17095
Immature.leaf.colo	LG5	2985318	C	T	0.06	2.091633e-9	0.1484905562940361	exonic	g17095
Immature.leaf.colo	LG5	2985382	A	G	0.06	4.26545e-8	0.1188275715852441	exonic	g17095
Immature.leaf.colo	LG5	2985954	G	A	0.064	2.949352e-19	0.30957338019175884	exonic	g17095
Immature.leaf.colo	LG5	2989983	G	T	0.066	3.649576e-16	0.27309753722587854	exonic	g17098
Immature.leaf.colo	LG5	2989984	A	G	0.066	3.649576e-16	0.27309753722587854	exonic	g17098
Immature.leaf.colo	LG5	2990851	T	C	0.138	1.110184e-7	0.12421686819026305	upstream	g17098
Immature.leaf.colo	LG5	2990991	C	T	0.155	8.112087e-7	0.12878798509789738	upstream	g17098
Immature.leaf.colo	LG5	2991007	G	A	0.151	2.115222e-7	0.13776672681144983	upstream	g17098
Immature.leaf.colo	LG5	2991022	A	T	0.062	4.006882e-20	0.3090871198124734	upstream	g17098
Immature.leaf.colo	LG5	2992420	A	G	0.079	8.098436e-14	0.23559733622302104	intergenic	g17098;g17099
Immature.leaf.colo	LG5	2992671	G	A	0.064	1.220825e-10	0.1722117750264828	intergenic	g17098;g17099
Immature.leaf.colo	LG5	2992673	C	T	0.081	5.705429e-7	0.10637341499143241	intergenic	g17098;g17099
Immature.leaf.colo	LG5	2994885	C	A	0.058	1.356559e-8	0.12924353811090253	intergenic	g17098;g17099
Immature.leaf.colo	LG5	2994910	G	A	0.06	8.18948e-10	0.15146870326771295	intergenic	g17098;g17099
Immature.leaf.colo	LG5	2994953	C	T	0.064	7.354297e-12	0.19441575883814444	intergenic	g17098;g17099
Immature.leaf.colo	LG5	2995081	A	G	0.173	3.349664e-7	0.12256562380425282	intergenic	g17098;g17099
Immature.leaf.colo	LG5	2995955	C	T	0.075	3.81207e-11	0.17743590818042002	upstream	g17099
Immature.leaf.colo	LG5	2996026	A	G	0.064	3.26602e-12	0.1802573707333553	upstream	g17099
Immature.leaf.colo	LG5	2998960	T	C	0.072	2.3144110000000003e-23	0.36642673127762054	intergenic	g17099;g17100
Immature.leaf.colo	LG5	2999908	G	A	0.081	1.1103099999999999e-26	0.4143718423114233	upstream	g17100
Immature.leaf.colo	LG5	3002257	T	C	0.076	3.270413e-18	0.30243070307066744	intronic	g17101
Immature.leaf.colo	LG5	3009723	A	C	0.057	3.244926e-16	0.25078672110697625	intronic	g17101
Immature.leaf.colo	LG5	3012835	G	T	0.062	7.631923999999999e-19	0.2977421298207528	intronic	g17101
Immature.leaf.colo	LG5	3015842	A	C	0.076	6.97496e-16	0.26715849079111814	upstream	g17101
Immature.leaf.colo	LG5	3017691	T	G	0.062	1.147408e-16	0.24095716500922174	intergenic	g17101;g17102
Immature.leaf.colo	LG5	3019721	A	C	0.078	6.128066e-19	0.3082865063912516	downstream	g17102
Immature.leaf.colo	LG5	3021420	T	C	0.068	1.686645e-14	0.23136462247425402	upstream	g17102
Immature.leaf.colo	LG5	3021450	A	G	0.058	2.424226e-8	0.12697670837794772	upstream	g17102
Immature.leaf.colo	LG5	3022457	A	G	0.073	7.828489e-21	0.33535368706949104	downstream	g17103
Immature.leaf.colo	LG5	3025217	G	C	0.059	1.614464e-23	0.3563241056583621	UTR5	g17103
Immature.leaf.colo	LG5	3025220	G	C	0.061	5.33088e-21	0.3261269349335211	UTR5	g17103
Immature.leaf.colo	LG5	3025245	C	A	0.068	9.480970000000001e-23	0.3471697225247573	UTR5	g17103
Immature.leaf.colo	LG5	3025974	C	T	0.067	4.153916e-16	0.2631432389523941	upstream	g17103
Immature.leaf.colo	LG5	3026288	T	A	0.059	6.374428999999999e-19	0.2950378965973498	upstream	g17103
Immature.leaf.colo	LG5	3027313	C	T	0.052	1.39492e-11	0.17209939252849854	downstream	g17104
Immature.leaf.colo	LG5	3034156	T	C	0.066	2.400756e-11	0.17166957682147177	upstream	g17104
Immature.leaf.colo	LG5	3034388	C	G	0.07	4.406303e-11	0.16418697630213738	upstream	g17104
Immature.leaf.colo	LG5	3035836	T	G	0.078	4.041562e-13	0.19084530483091997	intergenic	g17104;g17105
Immature.leaf.colo	LG5	3035842	G	A	0.097	5.027174e-11	0.16412478031190297	intergenic	g17104;g17105
Immature.leaf.colo	LG5	3035857	G	A	0.076	4.838691e-12	0.1742667242110936	intergenic	g17104;g17105
Immature.leaf.colo	LG5	3035914	C	T	0.065	1.098874e-9	0.132540943420436	intergenic	g17104;g17105
Immature.leaf.colo	LG5	3035934	C	T	0.063	2.30251e-8	0.11015112509485593	intergenic	g17104;g17105
Immature.leaf.colo	LG5	3035940	T	A	0.061	1.048162e-7	0.09910830970818	intergenic	g17104;g17105
Immature.leaf.colo	LG5	3035946	T	C	0.061	1.048162e-7	0.09910830970818	intergenic	g17104;g17105
Immature.leaf.colo	LG5	3036163	T	A	0.102	1.878455e-13	0.2302268787106524	intergenic	g17104;g17105
Immature.leaf.colo	LG5	3036262	G	A	0.086	3.001124e-13	0.21696583887741275	intergenic	g17104;g17105
Immature.leaf.colo	LG5	3036324	G	A	0.072	3.097886e-22	0.37246787485889354	intergenic	g17104;g17105
Immature.leaf.colo	LG5	3036338	G	A	0.214	6.414123e-7	0.13846388552490263	intergenic	g17104;g17105
Immature.leaf.colo	LG5	3036407	G	A	0.103	2.411502e-10	0.1737551548408639	intergenic	g17104;g17105
Immature.leaf.colo	LG5	3047070	G	C	0.066	2.841778e-15	0.257966439369101	downstream	g17105
Immature.leaf.colo	LG5	3047280	A	G	0.072	1.661108e-10	0.1699436303300922	downstream	g17105
Immature.leaf.colo	LG5	3048363	C	A	0.098	6.561792e-7	0.11444025079850617	intronic	g17105
Immature.leaf.colo	LG5	3048448	T	G	0.088	2.473408e-8	0.13531212595132325	intronic	g17105
Immature.leaf.colo	LG5	3048471	A	G	0.124	2.075189e-12	0.21017141476570533	intronic	g17105
Immature.leaf.colo	LG5	3048532	T	G	0.091	8.605687e-10	0.17570419585253627	intronic	g17105
Immature.leaf.colo	LG5	3051584	C	T	0.064	4.500292e-16	0.2536120870415463	intergenic	g17105;g17106
Immature.leaf.colo	LG5	3053618	C	T	0.1	1.267513e-20	0.3835895483276268	intergenic	g17105;g17106
Immature.leaf.colo	LG5	3053619	C	T	0.1	1.267513e-20	0.3835895483276268	intergenic	g17105;g17106
Immature.leaf.colo	LG5	3071193	A	C	0.087	7.537279999999999e-20	0.3409942220312732	intergenic	g17105;g17106
Immature.leaf.colo	LG5	3073066	T	A	0.078	1.1542740000000001e-17	0.27738260751446736	UTR3	g17106
Immature.leaf.colo	LG5	3073067	G	T	0.078	1.1542740000000001e-17	0.27738260751446736	UTR3	g17106
Immature.leaf.colo	LG5	3074900	T	G	0.08	1.014206e-12	0.21793216882991748	upstream	g17106
Immature.leaf.colo	LG5	3074903	G	A	0.08	1.014206e-12	0.21793216882991748	upstream	g17106
Immature.leaf.colo	LG5	3074974	C	G	0.085	1.747676e-13	0.22796211138366193	upstream	g17106
Immature.leaf.colo	LG5	3074991	C	T	0.097	1.506557e-10	0.17081514072967005	upstream	g17106
Immature.leaf.colo	LG5	3074999	A	G	0.085	1.350385e-15	0.2564705718889029	upstream	g17106
Immature.leaf.colo	LG5	3075002	A	G	0.085	1.350385e-15	0.2564705718889029	upstream	g17106
Immature.leaf.colo	LG5	3075028	G	A	0.081	6.300671e-13	0.21357988417508902	upstream	g17106
Immature.leaf.colo	LG5	3075052	C	G	0.083	3.4044e-14	0.2335352185017279	upstream	g17106
Immature.leaf.colo	LG5	3075091	A	T	0.139	2.366976e-9	0.1597328930366263	upstream	g17106
Immature.leaf.colo	LG5	3075099	T	G	0.134	2.29411e-9	0.15753280559115593	upstream	g17106
Immature.leaf.colo	LG5	3075229	G	A	0.066	3.4131349999999997e-19	0.3130400766775899	upstream	g17106
Immature.leaf.colo	LG5	3075258	A	G	0.12	5.894909e-8	0.13370515344472259	upstream	g17106
Immature.leaf.colo	LG5	3075270	A	G	0.085	1.916813e-12	0.20437231056415925	upstream	g17106
Immature.leaf.colo	LG5	3075272	G	T	0.126	1.938718e-7	0.12861384657763658	upstream	g17106
Immature.leaf.colo	LG5	3075839	C	T	0.088	1.774782e-22	0.37006234932670434	upstream	g17106
Immature.leaf.colo	LG5	3075840	A	T	0.088	1.774782e-22	0.37006234932670434	upstream	g17106
Immature.leaf.colo	LG5	3076072	A	G	0.084	1.2315450000000002e-17	0.2847943424945994	intergenic	g17106;g17107
Immature.leaf.colo	LG5	3076271	A	G	0.084	1.799744e-15	0.27683238393385246	intergenic	g17106;g17107
Immature.leaf.colo	LG5	3076774	G	A	0.088	6.270288e-12	0.18751418604793002	intergenic	g17106;g17107
Immature.leaf.colo	LG5	3076987	G	T	0.079	3.209126e-14	0.24507700961436943	intergenic	g17106;g17107
Immature.leaf.colo	LG5	3077825	G	T	0.075	2.559744e-16	0.26363665001523934	intergenic	g17106;g17107
Immature.leaf.colo	LG5	3080902	T	A	0.064	2.042015e-10	0.16341258673953907	intergenic	g17106;g17107
Immature.leaf.colo	LG5	3080905	T	A	0.064	2.042015e-10	0.16341258673953907	intergenic	g17106;g17107
Immature.leaf.colo	LG5	3081062	C	A	0.083	2.5954899999999996e-19	0.3118620868570276	intergenic	g17106;g17107
Immature.leaf.colo	LG5	3081063	G	A	0.083	2.5954899999999996e-19	0.3118620868570276	intergenic	g17106;g17107
Immature.leaf.colo	LG5	3081082	G	A	0.093	2.319931e-19	0.3160748645230079	intergenic	g17106;g17107
Immature.leaf.colo	LG5	3081146	A	C	0.074	3.230329e-24	0.377713227857983	intergenic	g17106;g17107
Immature.leaf.colo	LG5	3081184	C	G	0.087	4.824181e-18	0.3018721364615201	intergenic	g17106;g17107
Immature.leaf.colo	LG5	3081262	T	C	0.082	1.258036e-14	0.23190727282387094	intergenic	g17106;g17107
Immature.leaf.colo	LG5	3081288	C	A	0.08	1.027e-15	0.24621172512410575	intergenic	g17106;g17107
Immature.leaf.colo	LG5	3081782	C	T	0.105	1.278633e-12	0.20333270693188002	intergenic	g17106;g17107
Immature.leaf.colo	LG5	3081790	G	A	0.083	1.725425e-20	0.3129768383976315	intergenic	g17106;g17107
Immature.leaf.colo	LG5	3081889	G	A	0.068	6.722525e-15	0.22470967420465338	intergenic	g17106;g17107
Immature.leaf.colo	LG5	3082237	G	T	0.134	5.464634e-7	0.09702111329643973	intergenic	g17106;g17107
Immature.leaf.colo	LG5	3082261	G	C	0.081	6.856699e-16	0.2489636571917309	intergenic	g17106;g17107
Immature.leaf.colo	LG5	3082487	C	T	0.082	4.392172e-14	0.22175036050666883	intergenic	g17106;g17107
Immature.leaf.colo	LG5	3082526	T	C	0.078	4.370276e-16	0.250296803664861	intergenic	g17106;g17107
Immature.leaf.colo	LG5	3083048	A	T	0.066	1.170052e-13	0.20958397049405836	intergenic	g17106;g17107
Immature.leaf.colo	LG5	3083565	G	A	0.072	1.142941e-16	0.2769840270189106	intergenic	g17106;g17107
Immature.leaf.colo	LG5	3083926	T	C	0.081	1.986257e-18	0.30732760812834864	intergenic	g17106;g17107
Immature.leaf.colo	LG5	3083929	A	T	0.083	7.235391e-18	0.3005898019570481	intergenic	g17106;g17107
Immature.leaf.colo	LG5	3084200	G	T	0.066	5.4773220000000006e-17	0.25693144374590704	intergenic	g17106;g17107
Immature.leaf.colo	LG5	3084428	G	A	0.091	1.548329e-15	0.2737679767099475	intergenic	g17106;g17107
Immature.leaf.colo	LG5	3084465	G	A	0.078	2.669443e-16	0.27405974677726547	intergenic	g17106;g17107
Immature.leaf.colo	LG5	3084563	G	A	0.074	4.661368e-20	0.32881935145698615	intergenic	g17106;g17107
Immature.leaf.colo	LG5	3086493	G	T	0.096	5.321781e-16	0.2503298610037934	downstream	g17107
Immature.leaf.colo	LG5	3095545	A	G	0.052	8.095666000000001e-17	0.2517687269959741	intergenic	g17107;g17108
Immature.leaf.colo	LG5	3097059	G	C	0.091	9.340139999999999e-20	0.3261497089916809	intergenic	g17107;g17108
Immature.leaf.colo	LG5	3098277	C	G	0.078	1.0704429999999999e-20	0.34296397376930526	downstream	g17108
Immature.leaf.colo	LG5	3100773	G	T	0.121	4.534291e-14	0.2603720501109059	upstream	g17108
Immature.leaf.colo	LG5	3101114	A	T	0.092	4.534449e-12	0.18545878407698482	intergenic	g17108;g17109
Immature.leaf.colo	LG5	3108699	C	T	0.085	7.647316000000001e-17	0.2784088102037767	intergenic	g17108;g17109
Immature.leaf.colo	LG5	3108767	G	A	0.098	9.096813e-16	0.25237769345433186	intergenic	g17108;g17109
Immature.leaf.colo	LG5	3113583	C	T	0.079	6.358060999999999e-19	0.31142213068413716	intergenic	g17109;g17110
Immature.leaf.colo	LG5	3113741	A	C	0.081	3.819829e-22	0.3949300729756191	intergenic	g17109;g17110
Immature.leaf.colo	LG5	3123767	T	A	0.128	2.143353e-14	0.2757599170522432	intergenic	g17110;g17111
Immature.leaf.colo	LG5	3135630	C	G	0.098	1.3390310000000002e-17	0.30910143142163987	intronic	g17114
Immature.leaf.colo	LG5	3150814	A	C	0.089	1.425049e-8	0.12598380359415645	intergenic	g17117;g17118
Immature.leaf.colo	LG5	3158236	A	G	0.122	4.21761e-10	0.1610931611965928	intergenic	g17118;g17119
Immature.leaf.colo	LG5	3158974	G	A	0.065	1.965912e-9	0.12182498786491758	upstream	g17119
Immature.leaf.colo	LG5	3158999	A	G	0.07	2.629034e-11	0.15537984472729371	upstream	g17119
Immature.leaf.colo	LG5	3159077	A	G	0.098	6.369322e-16	0.2510109911997173	upstream	g17119
Immature.leaf.colo	LG5	3159120	C	T	0.113	2.461013e-11	0.1790311809806523	upstream	g17119
Immature.leaf.colo	LG5	3159509	G	A	0.125	1.068714e-13	0.22375035336362492	upstream	g17119
Immature.leaf.colo	LG5	3190207	C	G	0.056	1.439774e-14	0.22595365800228423	intronic	g17121
Immature.leaf.colo	LG5	3208197	A	G	0.115	3.46574e-12	0.19845074236780647	downstream	g17124
Immature.leaf.colo	LG5	3208416	G	A	0.064	3.36937e-15	0.26404137774192543	downstream	g17124
Immature.leaf.colo	LG5	3209154	C	T	0.073	2.8963949999999996e-27	0.4267615352997711	UTR3	g17124
Immature.leaf.colo	LG5	3209219	T	A	0.075	2.676996e-16	0.2723010985915135	UTR3	g17124
Immature.leaf.colo	LG5	3209251	G	A	0.07	4.317519e-10	0.17326592592341505	UTR3	g17124
Immature.leaf.colo	LG5	3211024	T	C	0.071	3.839155e-20	0.3316650886311909	exonic	g17124
Immature.leaf.colo	LG5	3212262	C	A	0.062	4.327898e-17	0.2561291556742803	upstream	g17124
Immature.leaf.colo	LG5	3214079	T	C	0.066	2.237044e-25	0.39175388810269357	intergenic	g17124;g17125
Immature.leaf.colo	LG5	3214138	A	C	0.169	1.520137e-9	0.16882228770464694	intergenic	g17124;g17125
Immature.leaf.colo	LG5	3230939	T	C	0.174	5.720748e-8	0.14482021462648478	exonic	g17127
Immature.leaf.colo	LG5	3231107	G	C	0.096	2.4949700000000002e-17	0.3198104050868558	exonic	g17127
Immature.leaf.colo	LG5	3232088	C	G	0.098	1.087779e-11	0.213751729743014	exonic	g17127
Immature.leaf.colo	LG5	3232806	C	A	0.085	6.552114e-22	0.3786268979381582	exonic	g17127
Immature.leaf.colo	LG5	3234907	T	C	0.107	2.675158e-16	0.26972564406485544	intronic	g17128
Immature.leaf.colo	LG5	3329147	T	C	0.079	1.94129e-8	0.1347230424340895	exonic	g17141
Immature.leaf.colo	LG5	3354443	G	C	0.112	7.860212e-10	0.1457922144797645	UTR5	g17143
Immature.leaf.colo	LG5	3366622	A	C	0.076	5.190122e-24	0.37898742257736956	upstream	g17145
Immature.leaf.colo	LG5	3367182	C	A	0.066	1.2796890000000001e-23	0.3682388049309033	downstream	g17146
Immature.leaf.colo	LG5	3367189	G	T	0.066	1.4670810000000002e-23	0.3648898237590966	downstream	g17146
Immature.leaf.colo	LG5	3367190	A	T	0.066	1.4670810000000002e-23	0.3648898237590966	downstream	g17146
Immature.leaf.colo	LG5	3368599	T	C	0.072	2.541598e-14	0.22277260279228345	exonic	g17146
Immature.leaf.colo	LG5	3368766	A	G	0.064	1.284076e-14	0.24203663533883266	intronic	g17146
Immature.leaf.colo	LG5	3368794	A	G	0.066	9.300861e-18	0.29298105318361256	intronic	g17146
Immature.leaf.colo	LG5	3368949	C	T	0.062	7.83268e-21	0.3154913657854893	intronic	g17146
Immature.leaf.colo	LG5	3369036	C	G	0.053	1.32236e-12	0.18252768798804778	intronic	g17146
Immature.leaf.colo	LG5	3369093	A	C	0.055	4.0156e-21	0.3261877406936224	intronic	g17146
Immature.leaf.colo	LG5	3369099	C	T	0.055	4.0156e-21	0.3261877406936224	intronic	g17146
Immature.leaf.colo	LG5	3370692	G	A	0.07	8.471189e-17	0.2634278613993317	exonic	g17146
Immature.leaf.colo	LG5	3371811	G	C	0.064	2.526467e-8	0.11288580246420964	UTR5	g17146
Immature.leaf.colo	LG5	3371843	G	C	0.056	3.0284030000000004e-17	0.2588317650998685	UTR5	g17146
Immature.leaf.colo	LG5	3371919	A	T	0.061	7.931406e-20	0.30955049794110767	upstream	g17146;g17147
Immature.leaf.colo	LG5	3372358	T	A	0.066	1.4826140000000002e-22	0.32950575193993686	upstream	g17146;g17147
Immature.leaf.colo	LG5	3372804	C	G	0.093	9.641525e-11	0.1710219255326169	intronic	g17147
Immature.leaf.colo	LG5	3372873	G	C	0.072	1.022553e-7	0.11731099007648427	exonic	g17147
Immature.leaf.colo	LG5	3374732	T	C	0.06	9.567989e-17	0.27092570863946097	UTR3	g17147
Immature.leaf.colo	LG5	3374742	T	G	0.064	7.089033e-21	0.35119022455869026	UTR3	g17147
Immature.leaf.colo	LG5	3374817	G	T	0.072	1.119282e-21	0.3652288855062867	downstream	g17147;g17148
Immature.leaf.colo	LG5	3375478	T	C	0.07	2.964958e-16	0.25122997318725976	exonic	g17148
Immature.leaf.colo	LG5	3375490	C	T	0.07	3.580102e-19	0.29579104698878245	exonic	g17148
Immature.leaf.colo	LG5	3375517	A	G	0.068	3.218868e-16	0.24568622314908573	exonic	g17148
Immature.leaf.colo	LG5	3375788	C	T	0.068	1.693056e-24	0.38488614184214254	exonic	g17148
Immature.leaf.colo	LG5	3376052	G	A	0.058	5.263832e-14	0.24008338013264593	exonic	g17148
Immature.leaf.colo	LG5	3378488	T	C	0.06	2.156147e-11	0.17475103998053787	upstream	g17148;g17149
Immature.leaf.colo	LG5	3380131	C	T	0.081	2.118832e-22	0.3593546221163069	exonic	g17149
Immature.leaf.colo	LG5	3380133	A	G	0.081	2.118832e-22	0.3593546221163069	exonic	g17149
Immature.leaf.colo	LG5	3380259	C	T	0.062	1.048212e-12	0.20028405372077243	exonic	g17149
Immature.leaf.colo	LG5	3380401	G	A	0.07	2.366101e-16	0.26476477524429853	exonic	g17149
Immature.leaf.colo	LG5	3380522	G	A	0.076	3.796811e-16	0.25652910489615194	exonic	g17149
Immature.leaf.colo	LG5	3380584	G	A	0.064	1.2090840000000001e-17	0.27413345213563495	exonic	g17149
Immature.leaf.colo	LG5	3380868	C	T	0.056	7.014659e-14	0.20627726354766196	exonic	g17149
Immature.leaf.colo	LG5	3381680	C	T	0.072	2.2112660000000002e-17	0.2972341577319652	UTR3	g17149
Immature.leaf.colo	LG5	3381889	C	A	0.062	2.622628e-12	0.19260083972803566	downstream	g17149
Immature.leaf.colo	LG5	3382417	G	A	0.058	3.019588e-18	0.2894271589594512	downstream	g17149
Immature.leaf.colo	LG5	3382514	C	T	0.068	6.289520000000001e-17	0.28804498901787545	downstream	g17149
Immature.leaf.colo	LG5	3382635	T	C	0.064	1.869242e-17	0.26390378384079066	downstream	g17149
Immature.leaf.colo	LG5	3382880	A	G	0.07	4.4619410000000003e-23	0.3688085623308522	intergenic	g17149;g17150
Immature.leaf.colo	LG5	3383054	A	C	0.07	2.948378e-22	0.3650808126340499	intergenic	g17149;g17150
Immature.leaf.colo	LG5	3383111	A	G	0.07	7.891187e-24	0.3835009637978545	intergenic	g17149;g17150
Immature.leaf.colo	LG5	3383136	A	G	0.068	4.183889e-21	0.34746005497265586	intergenic	g17149;g17150
Immature.leaf.colo	LG5	3384391	A	T	0.068	1.399931e-13	0.21152270795184314	upstream	g17150
Immature.leaf.colo	LG5	3384429	C	T	0.066	4.978167e-10	0.15056947561323517	upstream	g17150
Immature.leaf.colo	LG5	3385228	C	A	0.078	1.359359e-25	0.4265377131549777	intronic	g17150
Immature.leaf.colo	LG5	3385366	G	A	0.064	8.235507e-15	0.24047529905493997	exonic	g17150
Immature.leaf.colo	LG5	3386773	T	C	0.053	2.085295e-8	0.12388487651642788	exonic	g17150
Immature.leaf.colo	LG5	3387255	T	C	0.114	4.494997e-12	0.22377292078892677	exonic	g17150
Immature.leaf.colo	LG5	3388779	T	G	0.072	4.210673e-23	0.38984362214827883	intronic	g17150
Immature.leaf.colo	LG5	3388798	G	A	0.076	2.9856e-21	0.36330368656018325	intronic	g17150
Immature.leaf.colo	LG5	3390364	C	T	0.06	2.146106e-10	0.14219677704424669	intronic	g17150
Immature.leaf.colo	LG5	3390599	T	A	0.062	1.517493e-13	0.20794780637599292	intronic	g17150
Immature.leaf.colo	LG5	3392802	G	A	0.07	8.550705000000001e-17	0.2763888744181875	exonic	g17150
Immature.leaf.colo	LG5	3395392	C	G	0.072	4.112433e-23	0.3515159583699851	intronic	g17150
Immature.leaf.colo	LG5	3396135	A	C	0.068	1.987513e-21	0.3423700658588525	exonic	g17150
Immature.leaf.colo	LG5	3397234	C	A	0.06	4.754814e-16	0.24475079060969504	exonic	g17151
Immature.leaf.colo	LG5	3397543	G	A	0.085	4.973916e-10	0.15609582714527862	exonic	g17151
Immature.leaf.colo	LG5	3398566	A	G	0.066	7.554633e-10	0.1462176175490324	intronic	g17151
Immature.leaf.colo	LG5	3398581	C	T	0.067	1.017675e-8	0.12837595706065688	intronic	g17151
Immature.leaf.colo	LG5	3398664	C	A	0.069	2.186979e-12	0.1889772154638418	intronic	g17151
Immature.leaf.colo	LG5	3398692	G	C	0.082	6.200415e-12	0.18478967449414208	intronic	g17151
Immature.leaf.colo	LG5	3400273	A	C	0.068	4.293006e-14	0.24221922725309897	UTR3	g17152
Immature.leaf.colo	LG5	3401167	T	C	0.11	1.034689e-9	0.1756221536839435	intronic	g17152
Immature.leaf.colo	LG5	3401179	T	G	0.109	9.75976e-11	0.19119128385475948	intronic	g17152
Immature.leaf.colo	LG5	3401281	T	A	0.059	3.764666e-11	0.15825711191254396	exonic	g17152
Immature.leaf.colo	LG5	3401365	C	T	0.073	2.118796e-16	0.25162909782704757	intronic	g17152
Immature.leaf.colo	LG5	3401427	T	A	0.072	2.039293e-18	0.2802982421187992	intronic	g17152
Immature.leaf.colo	LG5	3401552	A	G	0.072	2.295446e-18	0.27520098017697786	intronic	g17152
Immature.leaf.colo	LG5	3401559	G	A	0.072	2.295446e-18	0.27520098017697786	intronic	g17152
Immature.leaf.colo	LG5	3401632	C	A	0.089	2.972791e-12	0.16981227529333265	intronic	g17152
Immature.leaf.colo	LG5	3401796	C	A	0.078	4.099446e-13	0.20926706988905433	intronic	g17152
Immature.leaf.colo	LG5	3401805	A	G	0.076	1.627576e-14	0.23223367517687865	intronic	g17152
Immature.leaf.colo	LG5	3401846	C	A	0.078	4.426166e-15	0.24065118385233208	intronic	g17152
Immature.leaf.colo	LG5	3402240	C	G	0.072	8.134126e-16	0.24958589845389845	intronic	g17152
Immature.leaf.colo	LG5	3402277	C	A	0.066	3.6628509999999996e-19	0.28587341698541463	intronic	g17152
Immature.leaf.colo	LG5	3402487	T	C	0.07	1.627097e-20	0.3241161409839633	intronic	g17152
Immature.leaf.colo	LG5	3402552	G	A	0.06	3.217822e-15	0.23374892364152178	intronic	g17152
Immature.leaf.colo	LG5	3403329	G	A	0.068	1.067008e-15	0.25814478934093266	intronic	g17152
Immature.leaf.colo	LG5	3403354	A	T	0.072	1.377947e-17	0.27968425445930506	intronic	g17152
Immature.leaf.colo	LG5	3403643	C	T	0.075	2.393239e-12	0.16883143584079846	upstream	g17152
Immature.leaf.colo	LG5	3404104	A	G	0.074	2.022123e-18	0.28947844773621995	upstream	g17152
Immature.leaf.colo	LG5	3404161	T	G	0.062	9.05779e-13	0.20706941673930854	upstream	g17152
Immature.leaf.colo	LG5	3407878	T	C	0.104	3.90775e-15	0.26254821736608364	intergenic	g17152;g17153
Immature.leaf.colo	LG5	3407912	C	T	0.109	5.349591e-16	0.26803847037345074	intergenic	g17152;g17153
Immature.leaf.colo	LG5	3408428	G	T	0.099	2.080283e-13	0.2316162453587565	intergenic	g17152;g17153
Immature.leaf.colo	LG5	3408575	G	A	0.113	2.586432e-15	0.27450146074049475	intergenic	g17152;g17153
Immature.leaf.colo	LG5	3408622	A	G	0.107	2.143544e-10	0.1925154614064431	intergenic	g17152;g17153
Immature.leaf.colo	LG5	3408873	A	T	0.101	6.297155e-21	0.3694662243636294	intergenic	g17152;g17153
Immature.leaf.colo	LG5	3408886	G	A	0.103	3.95671e-21	0.37529258456370834	intergenic	g17152;g17153
Immature.leaf.colo	LG5	3408933	A	T	0.078	5.706673e-18	0.2955131323748461	intergenic	g17152;g17153
Immature.leaf.colo	LG5	3409077	G	A	0.082	7.311214999999999e-27	0.4529339851743924	intergenic	g17152;g17153
Immature.leaf.colo	LG5	3409078	T	A	0.082	7.311214999999999e-27	0.4529339851743924	intergenic	g17152;g17153
Immature.leaf.colo	LG5	3409080	A	G	0.084	5.933125e-26	0.44281211910793394	intergenic	g17152;g17153
Immature.leaf.colo	LG5	3409097	A	T	0.078	5.1900700000000003e-23	0.37182934477169216	intergenic	g17152;g17153
Immature.leaf.colo	LG5	3411187	T	G	0.059	1.042063e-14	0.2201094186331957	UTR5	g17153
Immature.leaf.colo	LG5	3411984	T	C	0.153	2.272788e-7	0.13370208369504902	downstream	g17153
Immature.leaf.colo	LG5	3412174	T	C	0.14	3.469095e-8	0.1555036337714866	downstream	g17153
Immature.leaf.colo	LG5	3412182	G	A	0.142	3.111367e-9	0.18008610050550788	downstream	g17153
Immature.leaf.colo	LG5	3412676	C	G	0.074	2.243746e-16	0.2658779283076399	downstream	g17153
Immature.leaf.colo	LG5	3413778	A	C	0.066	1.220571e-19	0.3229124466575439	intergenic	g17153;g17154
Immature.leaf.colo	LG5	3415376	G	T	0.066	2.8386159999999998e-21	0.34048345161137494	intronic	g17154
Immature.leaf.colo	LG5	3418388	C	T	0.125	4.078408e-9	0.15451626220105552	exonic	g17155
Immature.leaf.colo	LG5	3418901	T	A	0.064	9.271958e-19	0.3058939514513945	intronic	g17155
Immature.leaf.colo	LG5	3419086	T	A	0.087	1.177356e-14	0.2416184103191778	intronic	g17155
Immature.leaf.colo	LG5	3419538	C	T	0.109	8.070723e-10	0.15110446187560433	intronic	g17155
Immature.leaf.colo	LG5	3420216	G	A	0.101	1.0429809999999999e-19	0.3390518873151287	upstream	g17155
Immature.leaf.colo	LG5	3420576	A	C	0.095	1.09042e-8	0.1326993821469198	upstream	g17155
Immature.leaf.colo	LG5	3420711	T	G	0.112	5.820934e-10	0.16150061892609663	upstream	g17155
Immature.leaf.colo	LG5	3420766	T	G	0.086	4.4158390000000003e-07	0.095481319343976	upstream	g17155
Immature.leaf.colo	LG5	3421848	G	A	0.115	4.243635e-17	0.29710910026795995	UTR5	g17156
Immature.leaf.colo	LG5	3422478	C	T	0.109	2.479072e-8	0.13840964567704633	exonic	g17156
Immature.leaf.colo	LG5	3422582	G	A	0.103	2.478356e-10	0.1630297370291256	intronic	g17156
Immature.leaf.colo	LG5	3423237	G	A	0.099	5.989273e-13	0.207899654886179	downstream	g17156
Immature.leaf.colo	LG5	3423993	A	C	0.068	2.014224e-14	0.24212827748241156	downstream	g17156
Immature.leaf.colo	LG5	3424013	A	G	0.11	8.499197e-12	0.19017450969053135	downstream	g17156
Immature.leaf.colo	LG5	3425091	G	A	0.08	7.611178e-9	0.125789042666326	intergenic	g17156;g17157
Immature.leaf.colo	LG5	3429119	C	T	0.114	1.172765e-13	0.24366790615134842	intergenic	g17156;g17157
Immature.leaf.colo	LG5	3429206	A	C	0.091	3.968805e-8	0.12636248794213634	intergenic	g17156;g17157
Immature.leaf.colo	LG5	3429289	A	G	0.078	5.394429e-14	0.20840978465483406	intergenic	g17156;g17157
Immature.leaf.colo	LG5	3429836	C	G	0.064	2.7433390000000003e-17	0.27254662868237206	intergenic	g17156;g17157
Immature.leaf.colo	LG5	3429853	T	G	0.06	5.992081000000001e-17	0.25940893090615696	intergenic	g17156;g17157
Immature.leaf.colo	LG5	3429871	T	C	0.06	1.840403e-15	0.22951551176057836	intergenic	g17156;g17157
Immature.leaf.colo	LG5	3430673	C	T	0.107	2.015739e-12	0.2139379803302664	downstream	g17157
Immature.leaf.colo	LG5	3430716	T	C	0.111	1.782327e-14	0.2571193068777105	downstream	g17157
Immature.leaf.colo	LG5	3430751	C	A	0.113	1.169254e-13	0.2396574610911679	downstream	g17157
Immature.leaf.colo	LG5	3430830	C	T	0.189	1.124898e-8	0.18677204025485022	downstream	g17157
Immature.leaf.colo	LG5	3430850	T	C	0.12	2.65697e-9	0.15971162081430318	downstream	g17157
Immature.leaf.colo	LG5	3430877	A	G	0.112	2.326626e-9	0.1566143387413161	downstream	g17157
Immature.leaf.colo	LG5	3431868	T	C	0.062	3.196144e-27	0.39957518028723005	exonic	g17157
Immature.leaf.colo	LG5	3432243	C	A	0.072	2.399548e-25	0.37756365765017186	exonic	g17157
Immature.leaf.colo	LG5	3432314	G	C	0.169	1.236444e-7	0.1386212049092489	exonic	g17157
Immature.leaf.colo	LG5	3434690	T	A	0.076	7.638931e-22	0.35067832058148235	intergenic	g17157;g17158
Immature.leaf.colo	LG5	3438579	C	T	0.171	1.946296e-7	0.1370393564975438	intergenic	g17157;g17158
Immature.leaf.colo	LG5	3438643	C	T	0.081	1.241765e-8	0.14286061427537858	intergenic	g17157;g17158
Immature.leaf.colo	LG5	3445230	G	A	0.156	5.267702e-7	0.12475215235190114	intergenic	g17157;g17158
Immature.leaf.colo	LG5	3445411	T	G	0.192	8.549859e-9	0.18280632935682514	intergenic	g17157;g17158
Immature.leaf.colo	LG5	3446852	A	G	0.138	1.372481e-8	0.1517096140244979	intergenic	g17157;g17158
Immature.leaf.colo	LG5	3447705	T	C	0.145	7.498389e-7	0.13870412765775447	intergenic	g17157;g17158
Immature.leaf.colo	LG5	3449572	T	A	0.074	5.10051e-11	0.1775427259911572	intergenic	g17157;g17158
Immature.leaf.colo	LG5	3450227	G	A	0.093	1.890412e-11	0.205450984370262	intergenic	g17157;g17158
Immature.leaf.colo	LG5	3450240	T	C	0.089	2.02407e-12	0.21505054304726923	intergenic	g17157;g17158
Immature.leaf.colo	LG5	3450282	T	C	0.058	1.405935e-10	0.15616311330234994	intergenic	g17157;g17158
Immature.leaf.colo	LG5	3450297	C	T	0.07	3.889077e-7	0.10066192371355327	intergenic	g17157;g17158
Immature.leaf.colo	LG5	3450301	C	T	0.054	7.469733e-8	0.10967668908281723	intergenic	g17157;g17158
Immature.leaf.colo	LG5	3450302	C	A	0.054	7.469733e-8	0.10967668908281723	intergenic	g17157;g17158
Immature.leaf.colo	LG5	3450728	T	C	0.06	3.0983680000000002e-18	0.2683990453780269	intergenic	g17157;g17158
Immature.leaf.colo	LG5	3450730	A	G	0.062	4.7208370000000005e-17	0.2503332590568165	intergenic	g17157;g17158
Immature.leaf.colo	LG5	3450739	A	T	0.057	1.828027e-20	0.32339512065469256	intergenic	g17157;g17158
Immature.leaf.colo	LG5	3450740	C	T	0.057	1.828027e-20	0.32339512065469256	intergenic	g17157;g17158
Immature.leaf.colo	LG5	3450744	A	G	0.055	7.444014999999999e-20	0.3073087453194489	intergenic	g17157;g17158
Immature.leaf.colo	LG5	3450810	T	A	0.077	1.722767e-14	0.22208566621139977	intergenic	g17157;g17158
Immature.leaf.colo	LG5	3450910	A	T	0.068	1.72943e-24	0.39388141512115865	intergenic	g17157;g17158
Immature.leaf.colo	LG5	3450912	G	T	0.064	5.884136e-21	0.3425485010200324	intergenic	g17157;g17158
Immature.leaf.colo	LG5	3450970	C	T	0.062	1.406792e-18	0.28728217086576124	upstream	g17158
Immature.leaf.colo	LG5	3453799	C	A	0.07	1.3995800000000002e-25	0.3927445722270683	intronic	g17158
Immature.leaf.colo	LG5	3453940	A	T	0.062	3.699884e-14	0.216991511421794	intronic	g17158
Immature.leaf.colo	LG5	3456164	G	A	0.07	1.239567e-18	0.2942189779559995	downstream	g17158
Immature.leaf.colo	LG5	3457839	C	A	0.067	2.544723e-15	0.19252314729721173	intergenic	g17158;g17159
Immature.leaf.colo	LG5	3464018	C	G	0.081	1.789762e-8	0.13189175441676432	exonic	g17159
Immature.leaf.colo	LG5	3464268	C	T	0.095	1.903435e-9	0.15230914604482054	UTR3	g17159
Immature.leaf.colo	LG5	3464274	C	T	0.095	1.903435e-9	0.15230914604482054	UTR3	g17159
[truncated: 4,617 more rows]

## Sheet: Table S6
Table S6. Candidate genes shared among multiple GWAS traits
Gene_id	Annotation	Number_traits	Traits	Number_snps
g17083	uncharacterized protein LOC104246050 [Nicotiana sylvestris]	8	Abaxial leaf vein pigmentation,Adaxial vein color of leaves,Base of leaf vein pigmentation,Base of petiole pigmentation,Immature leaf colo,Immature leaf hairs,Predominant color of leaf vine,Terminal bud color	29
g26164	uncharacterized protein LOC101245669 [Solanum lycopersicum]	8	General immature leaf outline,General mature leaf outline,Immature leaf notch depth,Leaf notch depth,Number of central leaf lobes,Number of leaf lobes,Type of central leaf lobe,Type of leaf lobe	23
g26165	WD repeat-containing protein	8	General immature leaf outline,General mature leaf outline,Immature leaf notch depth,Leaf notch depth,Number of central leaf lobes,Number of leaf lobes,Type of central leaf lobe,Type of leaf lobe	23
g26166	putative late blight resistance protein homolog R1B-14 [Nicotiana sylvestris]	8	General immature leaf outline,General mature leaf outline,Immature leaf notch depth,Leaf notch depth,Number of central leaf lobes,Number of leaf lobes,Type of central leaf lobe,Type of leaf lobe	23
g29675	ethylene-responsive transcription factor 1B-like [Sesamum indicum]	8	General immature leaf outline,General mature leaf outline,Immature leaf notch depth,Leaf notch depth,Number of central leaf lobes,Number of leaf lobes,Type of central leaf lobe,Type of leaf lobe	42
g29682	g29682	8	General immature leaf outline,General mature leaf outline,Immature leaf notch depth,Leaf notch depth,Number of central leaf lobes,Number of leaf lobes,Type of central leaf lobe,Type of leaf lobe	8
g29683	g29683	8	General immature leaf outline,General mature leaf outline,Immature leaf notch depth,Leaf notch depth,Number of central leaf lobes,Number of leaf lobes,Type of central leaf lobe,Type of leaf lobe	15
g29735	uncharacterized protein LOC104210197 [Nicotiana sylvestris]	8	General immature leaf outline,General mature leaf outline,Immature leaf notch depth,Leaf notch depth,Number of central leaf lobes,Number of leaf lobes,Type of central leaf lobe,Type of leaf lobe	21
g29736	ethylene-responsive transcription factor 1B-like [Nicotiana tomentosiformis]	8	General immature leaf outline,General mature leaf outline,Immature leaf notch depth,Leaf notch depth,Number of central leaf lobes,Number of leaf lobes,Type of central leaf lobe,Type of leaf lobe	16
g29741	ethylene-responsive transcription factor 1B-like [Nicotiana sylvestris]	8	General immature leaf outline,General mature leaf outline,Immature leaf notch depth,Leaf notch depth,Number of central leaf lobes,Number of leaf lobes,Type of central leaf lobe,Type of leaf lobe	61
g29742	probable receptor protein kinase TMK1 [Nicotiana tomentosiformis]	8	General immature leaf outline,General mature leaf outline,Immature leaf notch depth,Leaf notch depth,Number of central leaf lobes,Number of leaf lobes,Type of central leaf lobe,Type of leaf lobe	54
g14294	UDP-glucosyl transferase 73B2-like [Nicotiana sylvestris]	7	General immature leaf outline,General mature leaf outline,Immature leaf notch depth,Leaf notch depth,Number of leaf lobes,Type of central leaf lobe,Type of leaf lobe	18
g14295	protein BREVIS RADIX-like [Solanum tuberosum]	7	General immature leaf outline,General mature leaf outline,Immature leaf notch depth,Leaf notch depth,Number of leaf lobes,Type of central leaf lobe,Type of leaf lobe	18
g17074	mannose-6-phosphate isomerase 1-like [Nicotiana tomentosiformis]	7	Abaxial leaf vein pigmentation,Adaxial vein color of leaves,Base of leaf vein pigmentation,Base of petiole pigmentation,Immature leaf colo,Predominant color of leaf vine,Terminal bud color	92
g17076	uncharacterized protein LOC104240148 isoform X2 [Nicotiana sylvestris]	7	Abaxial leaf vein pigmentation,Adaxial vein color of leaves,Base of leaf vein pigmentation,Base of petiole pigmentation,Immature leaf colo,Predominant color of leaf vine,Terminal bud color	24
g17081	zinc finger CCCH domain-containing protein 14 [Nicotiana tomentosiformis]	7	Abaxial leaf vein pigmentation,Adaxial vein color of leaves,Base of leaf vein pigmentation,Base of petiole pigmentation,Immature leaf colo,Main color of sweetpotato root cuticle,Predominant color of leaf vine	29
g17082	MATE efflux family protein 9-like [Solanum tuberosum]	7	Abaxial leaf vein pigmentation,Adaxial vein color of leaves,Base of leaf vein pigmentation,Base of petiole pigmentation,Immature leaf colo,Predominant color of leaf vine,Terminal bud color	37
g17084	ATP synthase subunit beta, mitochondrial-like [Nicotiana tomentosiformis]	7	Abaxial leaf vein pigmentation,Adaxial vein color of leaves,Base of leaf vein pigmentation,Base of petiole pigmentation,Immature leaf colo,Predominant color of leaf vine,Terminal bud color	37
g17087	eukaryotic translation initiation factor 5-like [Nicotiana sylvestris]	7	Abaxial leaf vein pigmentation,Adaxial vein color of leaves,Base of leaf vein pigmentation,Base of petiole pigmentation,Immature leaf colo,Predominant color of leaf vine,Terminal bud color	71
g17088	uncharacterized protein LOC105176135 isoform X1 [Sesamum indicum]	7	Abaxial leaf vein pigmentation,Adaxial vein color of leaves,Base of leaf vein pigmentation,Base of petiole pigmentation,Immature leaf colo,Predominant color of leaf vine,Terminal bud color	23
g17090	uncharacterized protein LOC104215343 [Nicotiana sylvestris]	7	Abaxial leaf vein pigmentation,Adaxial vein color of leaves,Base of leaf vein pigmentation,Base of petiole pigmentation,Immature leaf colo,Predominant color of leaf vine,Terminal bud color	25
g17092	uncharacterized protein LOC102585691 isoform X1 [Solanum tuberosum]	7	Abaxial leaf vein pigmentation,Adaxial vein color of leaves,Base of leaf vein pigmentation,Base of petiole pigmentation,Immature leaf colo,Predominant color of leaf vine,Terminal bud color	60
g17168	prostamide/prostaglandin F synthase [Nicotiana sylvestris]	7	Abaxial leaf vein pigmentation,Base of leaf vein pigmentation,Base of petiole pigmentation,Immature leaf colo,Main color of sweetpotato root cuticle,Predominant color of leaf vine,Terminal bud color	32
g29236	uncharacterized protein LOC104234221 [Nicotiana sylvestris]	7	General immature leaf outline,Immature leaf notch depth,Leaf notch depth,Number of central leaf lobes,Number of leaf lobes,Type of central leaf lobe,Type of leaf lobe	12
g29673	probable receptor protein kinase TMK1 [Nicotiana tomentosiformis]	7	General immature leaf outline,Immature leaf notch depth,Leaf notch depth,Number of central leaf lobes,Number of leaf lobes,Type of central leaf lobe,Type of leaf lobe	22
g29674	ethylene-responsive transcription factor 1B-like [Nicotiana sylvestris]	7	General immature leaf outline,General mature leaf outline,Immature leaf notch depth,Leaf notch depth,Number of leaf lobes,Type of central leaf lobe,Type of leaf lobe	19
g29678	uncharacterized protein LOC105167219 [Sesamum indicum]	7	General immature leaf outline,General mature leaf outline,Immature leaf notch depth,Leaf notch depth,Number of leaf lobes,Type of central leaf lobe,Type of leaf lobe	20
g29734	g29734	7	General immature leaf outline,Immature leaf notch depth,Leaf notch depth,Number of central leaf lobes,Number of leaf lobes,Type of central leaf lobe,Type of leaf lobe	26
g17085	uncharacterized protein LOC104095078 [Nicotiana tomentosiformis]	6	Abaxial leaf vein pigmentation,Base of leaf vein pigmentation,Base of petiole pigmentation,Immature leaf colo,Predominant color of leaf vine,Terminal bud color	18
g17086	uncharacterized protein LOC104107788 [Nicotiana tomentosiformis]	6	Abaxial leaf vein pigmentation,Base of leaf vein pigmentation,Base of petiole pigmentation,Immature leaf colo,Predominant color of leaf vine,Terminal bud color	22
g17089	dnaJ homolog subfamily C member 17 [Nicotiana tomentosiformis]	6	Abaxial leaf vein pigmentation,Base of leaf vein pigmentation,Base of petiole pigmentation,Immature leaf colo,Predominant color of leaf vine,Terminal bud color	20
g17093	methionyl-tRNA formyltransferase, mitochondrial-like isoform X1 [Solanum tuberosum]	6	Abaxial leaf vein pigmentation,Base of leaf vein pigmentation,Base of petiole pigmentation,Immature leaf colo,Predominant color of leaf vine,Terminal bud color	43
g17155	dentin sialophosphoprotein [Nicotiana tomentosiformis]	6	Abaxial leaf vein pigmentation,Base of leaf vein pigmentation,Base of petiole pigmentation,Immature leaf colo,Predominant color of leaf vine,Terminal bud color	28
g17156	g17156	6	Abaxial leaf vein pigmentation,Base of leaf vein pigmentation,Base of petiole pigmentation,Immature leaf colo,Predominant color of leaf vine,Terminal bud color	56
g17157	homeobox-leucine zipper protein HAT22-like [Sesamum indicum]	6	Abaxial leaf vein pigmentation,Base of leaf vein pigmentation,Base of petiole pigmentation,Immature leaf colo,Predominant color of leaf vine,Terminal bud color	100
g17158	branched-chain-amino-acid aminotransferase 3, chloroplastic-like [Nicotiana sylvestris]	6	Abaxial leaf vein pigmentation,Base of leaf vein pigmentation,Base of petiole pigmentation,Immature leaf colo,Predominant color of leaf vine,Terminal bud color	74
g17159	transcription factor RAX3-like [Nicotiana tomentosiformis]	6	Abaxial leaf vein pigmentation,Base of leaf vein pigmentation,Base of petiole pigmentation,Immature leaf colo,Predominant color of leaf vine,Terminal bud color	132
g17160	1-aminocyclopropane-1-carboxylate synthase 3-like [Solanum tuberosum]	6	Abaxial leaf vein pigmentation,Base of leaf vein pigmentation,Base of petiole pigmentation,Immature leaf colo,Predominant color of leaf vine,Terminal bud color	187
g17165	g17165	6	Abaxial leaf vein pigmentation,Base of leaf vein pigmentation,Base of petiole pigmentation,Immature leaf colo,Predominant color of leaf vine,Terminal bud color	22
g17166	AP2-like ethylene-responsive transcription factor ANT-like [Solanum tuberosum]	6	Abaxial leaf vein pigmentation,Base of leaf vein pigmentation,Base of petiole pigmentation,Immature leaf colo,Predominant color of leaf vine,Terminal bud color	67
g17176	peroxidase 51 [Solanum lycopersicum]	6	Base of leaf vein pigmentation,Immature leaf colo,Main color of sweetpotato root cuticle,Predominant color of leaf vine,Predominant color of vine,Terminal bud color	12
g29679	ethylene-responsive transcription factor 1B-like [Nicotiana sylvestris]	6	General immature leaf outline,General mature leaf outline,Immature leaf notch depth,Leaf notch depth,Type of central leaf lobe,Type of leaf lobe	30
g29733	zinc finger protein 4-like [Solanum tuberosum]	6	General immature leaf outline,General mature leaf outline,Immature leaf notch depth,Leaf notch depth,Type of central leaf lobe,Type of leaf lobe	26
g29740	ethylene-responsive transcription factor 1B-like [Sesamum indicum]	6	General immature leaf outline,General mature leaf outline,Immature leaf notch depth,Leaf notch depth,Type of central leaf lobe,Type of leaf lobe	39
g17073	caffeoylshikimate esterase-like [Nicotiana tomentosiformis]	5	Abaxial leaf vein pigmentation,Adaxial vein color of leaves,Base of leaf vein pigmentation,Base of petiole pigmentation,Predominant color of leaf vine	44
g17075	formin-like protein 6 [Sesamum indicum]	5	Abaxial leaf vein pigmentation,Base of leaf vein pigmentation,Base of petiole pigmentation,Immature leaf colo,Terminal bud color	9
g17078	probable serine/threonine-protein kinase At1g18390 isoform X2 [Nicotiana sylvestris]	5	Abaxial leaf vein pigmentation,Base of leaf vein pigmentation,Base of petiole pigmentation,Immature leaf colo,Predominant color of leaf vine	5
g17080	lipid phosphate phosphatase 2-like isoform X1 [Nicotiana tomentosiformis]	5	Adaxial vein color of leaves,Base of leaf vein pigmentation,Base of petiole pigmentation,Main color of sweetpotato root cuticle,Predominant color of leaf vine	6
g17139	myb-related protein 308-like [Solanum lycopersicum]	5	Base of leaf vein pigmentation,Base of petiole pigmentation,Main color of sweetpotato root cuticle,Predominant color of leaf vine,Terminal bud color	9
g17174	putative glycosyltransferase 7 [Nicotiana tomentosiformis]	5	Base of leaf vein pigmentation,Base of petiole pigmentation,Immature leaf colo,Predominant color of leaf vine,Terminal bud color	12
g17175	uncharacterized protein LOC104215796 [Nicotiana sylvestris]	5	Base of leaf vein pigmentation,Main color of sweetpotato root cuticle,Predominant color of leaf vine,Predominant color of vine,Terminal bud color	11
g29680	ethylene-responsive transcription factor 1B-like [Nicotiana tomentosiformis]	5	Immature leaf notch depth,Leaf notch depth,Number of central leaf lobes,Type of central leaf lobe,Type of leaf lobe	13
g29681	g29681	5	Immature leaf notch depth,Leaf notch depth,Number of central leaf lobes,Type of central leaf lobe,Type of leaf lobe	13
g29739	ethylene-responsive transcription factor 15-like [Nicotiana sylvestris]	5	General immature leaf outline,Immature leaf notch depth,Leaf notch depth,Type of central leaf lobe,Type of leaf lobe	10
g29899	g29899	5	General mature leaf outline,Immature leaf notch depth,Leaf notch depth,Type of central leaf lobe,Type of leaf lobe	11
g29900	annexin D2-like [Nicotiana sylvestris]	5	General mature leaf outline,Immature leaf notch depth,Leaf notch depth,Type of central leaf lobe,Type of leaf lobe	9
g17013	peroxidase 49-like [Solanum tuberosum]	4	Abaxial leaf vein pigmentation,Base of leaf vein pigmentation,Base of petiole pigmentation,Predominant color of leaf vine	7
g17038	GATA transcription factor 19-like [Nicotiana sylvestris]	4	Base of leaf vein pigmentation,Immature leaf colo,Predominant color of leaf vine,Terminal bud color	7
g17039	nucleolar protein 6 [Solanum lycopersicum]	4	Base of leaf vein pigmentation,Base of petiole pigmentation,Predominant color of leaf vine,Terminal bud color	6
g17048	scarecrow-like protein 4 [Solanum lycopersicum]	4	Base of leaf vein pigmentation,Base of petiole pigmentation,Immature leaf colo,Predominant color of leaf vine	7
g17056	putative uncharacterized protein FLJ22184 [Nicotiana sylvestris]	4	Base of leaf vein pigmentation,Immature leaf colo,Main color of sweetpotato root cuticle,Terminal bud color	9
g17063	minor allergen Alt a 7-like [Nicotiana tomentosiformis]	4	Base of leaf vein pigmentation,Base of petiole pigmentation,Immature leaf colo,Predominant color of leaf vine	9
g17110	MYB transcription factor [Solanum melongena]	4	Base of leaf vein pigmentation,Immature leaf colo,Predominant color of leaf vine,Terminal bud color	10
g17138	anthocyanin 2 [Nicotiana tabacum]	4	Base of leaf vein pigmentation,Base of petiole pigmentation,Predominant color of leaf vine,Terminal bud color	14
g17152	malate dehydrogenase, glyoxysomal [Sesamum indicum]	4	Base of leaf vein pigmentation,Immature leaf colo,Predominant color of leaf vine,Terminal bud color	69
g17153	g17153	4	Base of leaf vein pigmentation,Immature leaf colo,Predominant color of leaf vine,Terminal bud color	38
g17154	cytochrome c oxidase subunit 6a, mitochondrial [Sesamum indicum]	4	Abaxial leaf vein pigmentation,Base of leaf vein pigmentation,Immature leaf colo,Terminal bud color	7
g17167	NADPH-dependent 1-acyldihydroxyacetone phosphate reductase-like [Nicotiana tomentosiformis]	4	Base of leaf vein pigmentation,Immature leaf colo,Predominant color of leaf vine,Terminal bud color	15
g17169	growth-regulating factor 1-like [Nicotiana tomentosiformis]	4	Base of leaf vein pigmentation,Immature leaf colo,Predominant color of leaf vine,Terminal bud color	29
g17172	serine/arginine repetitive matrix protein 2-like [Nicotiana sylvestris]	4	Base of leaf vein pigmentation,Immature leaf colo,Predominant color of leaf vine,Terminal bud color	45
g17173	ruvB-like 2 [Nicotiana tomentosiformis]	4	Base of leaf vein pigmentation,Immature leaf colo,Predominant color of leaf vine,Terminal bud color	78
g17177	uncharacterized protein LOC105177775 [Sesamum indicum]	4	Base of leaf vein pigmentation,Immature leaf colo,Main color of sweetpotato root cuticle,Terminal bud color	27
g20011	ent-kaurene synthase [Solanum lycopersicum]	4	Cortical color of sweetpotato tuber flesh,General immature leaf outline,Main color of sweetpotato tuber flesh,Secondary color of sweetpotato tuber flesh	31
g20012	formin-like protein 20 [Nicotiana tomentosiformis]	4	Cortical color of sweetpotato tuber flesh,General immature leaf outline,Main color of sweetpotato tuber flesh,Secondary color of sweetpotato tuber flesh	47
g20040	guanine nucleotide-binding protein subunit gamma 3 [Sesamum indicum]	4	Cortical color of sweetpotato tuber flesh,Main color of sweetpotato tuber flesh,Mature leaf color,Secondary color of sweetpotato tuber flesh	39
g20041	protein LURP-one-related 6 [Nicotiana tomentosiformis]	4	Cortical color of sweetpotato tuber flesh,Main color of sweetpotato tuber flesh,Mature leaf color,Secondary color of sweetpotato tuber flesh	41
g20197	g20197	4	Cortical color of sweetpotato tuber flesh,Main color of sweetpotato root cuticle,Main color of sweetpotato tuber flesh,Secondary color of sweetpotato tuber flesh	8
g20203	g20203	4	Cortical color of sweetpotato tuber flesh,Main color of sweetpotato root cuticle,Main color of sweetpotato tuber flesh,Secondary color of sweetpotato tuber flesh	10
g20211	g20211	4	Cortical color of sweetpotato tuber flesh,Main color of sweetpotato root cuticle,Main color of sweetpotato tuber flesh,Secondary color of sweetpotato tuber flesh	51
g20212	protein LIGHT-DEPENDENT SHORT HYPOCOTYLS 1-like [Nicotiana tomentosiformis]	4	Cortical color of sweetpotato tuber flesh,Main color of sweetpotato root cuticle,Main color of sweetpotato tuber flesh,Secondary color of sweetpotato tuber flesh	41
g20213	putative lysine-specific demethylase JMJ16 [Nicotiana tomentosiformis]	4	Cortical color of sweetpotato tuber flesh,Main color of sweetpotato root cuticle,Main color of sweetpotato tuber flesh,Secondary color of sweetpotato tuber flesh	43
g20234	filamin A-interacting protein 1-like [Solanum tuberosum]	4	Cortical color of sweetpotato tuber flesh,Main color of sweetpotato root cuticle,Main color of sweetpotato tuber flesh,Secondary color of sweetpotato tuber flesh	27
g20271	CASP-like protein PIMP1 [Nicotiana tomentosiformis]	4	Cortical color of sweetpotato tuber flesh,Main color of sweetpotato root cuticle,Main color of sweetpotato tuber flesh,Secondary color of sweetpotato tuber flesh	16
g20274	CASP-like protein PIMP1 [Nicotiana sylvestris]	4	Cortical color of sweetpotato tuber flesh,Main color of sweetpotato root cuticle,Main color of sweetpotato tuber flesh,Secondary color of sweetpotato tuber flesh	12
g20390	zinc finger CCCH domain-containing protein 29-like [Solanum lycopersicum]	4	Cortical color of sweetpotato tuber flesh,Immature leaf notch depth,Main color of sweetpotato tuber flesh,Type of leaf lobe	10
g29677	g29677	4	Immature leaf notch depth,Leaf notch depth,Type of central leaf lobe,Type of leaf lobe	7
g29817	AP2-like ethylene-responsive transcription factor AIL6 isoform X2 [Nicotiana tomentosiformis]	4	Immature leaf notch depth,Leaf notch depth,Mature leaf hairs,Type of central leaf lobe	8
g29818	putative U-box domain-containing protein 50 isoform X1 [Nicotiana tomentosiformis]	4	Immature leaf notch depth,Leaf notch depth,Mature leaf hairs,Type of central leaf lobe	7
g29855	RING-H2 finger protein ATL52-like [Nicotiana tomentosiformis]	4	Cortical color of sweetpotato tuber flesh,Immature leaf notch depth,Leaf notch depth,Type of leaf lobe	4
g29886	transcription factor MYB39-like [Nicotiana sylvestris]	4	Immature leaf notch depth,Leaf notch depth,Type of central leaf lobe,Type of leaf lobe	32
g29893	ras-related protein RABH1e [Sesamum indicum]	4	General mature leaf outline,Immature leaf notch depth,Leaf notch depth,Type of leaf lobe	4
g29896	uncharacterized protein LOC104094341 isoform X3 [Nicotiana tomentosiformis]	4	General mature leaf outline,Immature leaf notch depth,Leaf notch depth,Type of leaf lobe	19
g29898	CMP-sialic acid transporter 5 [Nicotiana sylvestris]	4	General mature leaf outline,Immature leaf notch depth,Leaf notch depth,Type of leaf lobe	16
g29902	ABC transporter D family member 1 [Nicotiana sylvestris]	4	General mature leaf outline,Immature leaf notch depth,Leaf notch depth,Type of leaf lobe	11
g29936	L-ascorbate oxidase homolog [Nicotiana tomentosiformis]	4	General immature leaf outline,General mature leaf outline,Immature leaf notch depth,Leaf notch depth	20
g46919	2-alkenal reductase (NADP(+)-dependent) [Nicotiana sylvestris]	4	Abaxial leaf vein pigmentation,Base of leaf vein pigmentation,Base of petiole pigmentation,Predominant color of leaf vine	4
g46920	uncharacterized protein LOC104240027 [Nicotiana sylvestris]	4	Abaxial leaf vein pigmentation,Base of leaf vein pigmentation,Base of petiole pigmentation,Predominant color of leaf vine	4
g11525	Putative gag-pol polyprotein, identical [Solanum demissum]	3	Cortical color of sweetpotato tuber flesh,Main color of sweetpotato tuber flesh,Secondary color of sweetpotato tuber flesh	17
g17014	peroxidase 49-like [Solanum tuberosum]	3	Base of leaf vein pigmentation,Immature leaf colo,Predominant color of leaf vine	5
g17015	peroxidase 49-like [Solanum tuberosum]	3	Base of leaf vein pigmentation,Immature leaf colo,Predominant color of leaf vine	5
g17017	uncharacterized protein LOC104085466 [Nicotiana tomentosiformis]	3	Base of leaf vein pigmentation,Base of petiole pigmentation,Predominant color of leaf vine	3
g17047	uncharacterized protein LOC104107570 [Nicotiana tomentosiformis]	3	Base of leaf vein pigmentation,Base of petiole pigmentation,Predominant color of leaf vine	5
g17059	scarecrow-like protein 15 [Nicotiana sylvestris]	3	Base of petiole pigmentation,Immature leaf colo,Terminal bud color	4
g17062	homeobox-leucine zipper protein ATHB-40 [Solanum lycopersicum]	3	Base of leaf vein pigmentation,Immature leaf colo,Predominant color of leaf vine	7
g17072	g17072	3	Adaxial vein color of leaves,Base of leaf vein pigmentation,Base of petiole pigmentation	3
g17079	non-specific lipid-transfer protein 2-like [Nicotiana sylvestris]	3	Base of leaf vein pigmentation,Base of petiole pigmentation,Predominant color of leaf vine	3
g17101	protease Do-like 7 [Nicotiana tomentosiformis]	3	Immature leaf colo,Main color of sweetpotato root cuticle,Terminal bud color	14
g17102	pollen-specific calcium-binding protein [Nicotiana tabacum]	3	Immature leaf colo,Main color of sweetpotato root cuticle,Terminal bud color	9
g17148	pentatricopeptide repeat-containing protein At3g49740 [Nicotiana sylvestris]	3	Base of leaf vein pigmentation,Immature leaf colo,Terminal bud color	16
g17170	g17170	3	Base of leaf vein pigmentation,Immature leaf colo,Terminal bud color	3
g17171	protein PHLOEM PROTEIN 2-LIKE A10-like [Solanum tuberosum]	3	Base of leaf vein pigmentation,Immature leaf colo,Terminal bud color	10
g17180	uncharacterized protein LOC104087728 [Nicotiana tomentosiformis]	3	Base of leaf vein pigmentation,Immature leaf colo,Terminal bud color	14
g17182	tetratricopeptide repeat protein 13 isoform X1 [Nicotiana tomentosiformis]	3	Base of leaf vein pigmentation,Immature leaf colo,Terminal bud color	18
g17216	transcription factor SPATULA-like isoform X1 [Nicotiana sylvestris]	3	Immature leaf colo,Immature leaf edge color,Terminal bud color	7
g19600	uncharacterized protein LOC104114439 [Nicotiana tomentosiformis]	3	Cortical color of sweetpotato tuber flesh,Main color of sweetpotato tuber flesh,Secondary color of sweetpotato tuber flesh	6
g19659	homeobox protein BEL1 homolog [Nicotiana tomentosiformis]	3	Cortical color of sweetpotato tuber flesh,Main color of sweetpotato tuber flesh,Secondary color of sweetpotato tuber flesh	11
g19660	BTB/POZ domain-containing protein At1g63850 [Nicotiana sylvestris]	3	Cortical color of sweetpotato tuber flesh,Main color of sweetpotato tuber flesh,Secondary color of sweetpotato tuber flesh	20
g19663	DNA repair helicase XPB1 [Nicotiana sylvestris]	3	Cortical color of sweetpotato tuber flesh,Main color of sweetpotato tuber flesh,Secondary color of sweetpotato tuber flesh	3
g19666	serine/arginine-rich splicing factor SR45a-like isoform X1 [Nicotiana sylvestris]	3	Cortical color of sweetpotato tuber flesh,Main color of sweetpotato tuber flesh,Secondary color of sweetpotato tuber flesh	9
g19670	puromycin-sensitive aminopeptidase isoform X1 [Nicotiana tomentosiformis]	3	Cortical color of sweetpotato tuber flesh,Main color of sweetpotato tuber flesh,Secondary color of sweetpotato tuber flesh	7
g19671	uncharacterized protein LOC105157994 [Sesamum indicum]	3	Cortical color of sweetpotato tuber flesh,Main color of sweetpotato tuber flesh,Secondary color of sweetpotato tuber flesh	7
g19679	putative uncharacterized protein DDB_G0284695 [Solanum lycopersicum]	3	Cortical color of sweetpotato tuber flesh,Main color of sweetpotato tuber flesh,Secondary color of sweetpotato tuber flesh	6
g19692	uncharacterized protein LOC101255684 isoform X1 [Solanum lycopersicum]	3	Cortical color of sweetpotato tuber flesh,Main color of sweetpotato tuber flesh,Secondary color of sweetpotato tuber flesh	25
g19693	uncharacterized protein LOC104644829 [Solanum lycopersicum]	3	Cortical color of sweetpotato tuber flesh,Main color of sweetpotato tuber flesh,Secondary color of sweetpotato tuber flesh	9
g19697	Integrase core domain containing protein [Solanum demissum]	3	Cortical color of sweetpotato tuber flesh,Main color of sweetpotato tuber flesh,Secondary color of sweetpotato tuber flesh	4
g19752	diacylglycerol O-acyltransferase 1 isoform X2 [Solanum lycopersicum]	3	Cortical color of sweetpotato tuber flesh,Main color of sweetpotato tuber flesh,Secondary color of sweetpotato tuber flesh	30
g19753	CBS domain-containing protein CBSX6 [Solanum lycopersicum]	3	Cortical color of sweetpotato tuber flesh,Main color of sweetpotato tuber flesh,Secondary color of sweetpotato tuber flesh	11
g19755	heat stress transcription factor A-7a-like [Nicotiana tomentosiformis]	3	Cortical color of sweetpotato tuber flesh,Main color of sweetpotato tuber flesh,Secondary color of sweetpotato tuber flesh	17
g19763	protein tesmin/TSO1-like CXC 5 isoform X2 [Nicotiana tomentosiformis]	3	Cortical color of sweetpotato tuber flesh,Main color of sweetpotato tuber flesh,Secondary color of sweetpotato tuber flesh	6
g19768	transcription factor bHLH68 [Sesamum indicum]	3	Cortical color of sweetpotato tuber flesh,Main color of sweetpotato tuber flesh,Secondary color of sweetpotato tuber flesh	11
g19851	zinc finger CCCH domain-containing protein 20-like [Nicotiana tomentosiformis]	3	Cortical color of sweetpotato tuber flesh,Main color of sweetpotato tuber flesh,Secondary color of sweetpotato tuber flesh	13
g19852	g19852	3	Cortical color of sweetpotato tuber flesh,Main color of sweetpotato tuber flesh,Secondary color of sweetpotato tuber flesh	8
g19862	probable caffeoyl-CoA O-methyltransferase At4g26220 [Nicotiana tomentosiformis]	3	Cortical color of sweetpotato tuber flesh,Main color of sweetpotato tuber flesh,Secondary color of sweetpotato tuber flesh	6
g19863	g19863	3	Cortical color of sweetpotato tuber flesh,Main color of sweetpotato tuber flesh,Secondary color of sweetpotato tuber flesh	8
g19908	receptor-like serine/threonine-protein kinase ALE2 isoform X2 [Nicotiana sylvestris]	3	Cortical color of sweetpotato tuber flesh,Main color of sweetpotato tuber flesh,Secondary color of sweetpotato tuber flesh	19
g19909	Putative gag-pol polyprotein, identical [Solanum demissum]	3	Cortical color of sweetpotato tuber flesh,Main color of sweetpotato tuber flesh,Secondary color of sweetpotato tuber flesh	13
g19912	uncharacterized protein LOC105167219 [Sesamum indicum]	3	Cortical color of sweetpotato tuber flesh,Main color of sweetpotato tuber flesh,Secondary color of sweetpotato tuber flesh	19
g19913	cytokinin dehydrogenase 3 [Nicotiana sylvestris]	3	Cortical color of sweetpotato tuber flesh,Main color of sweetpotato tuber flesh,Secondary color of sweetpotato tuber flesh	22
g19914	cytokinin dehydrogenase 3 [Nicotiana sylvestris]	3	Cortical color of sweetpotato tuber flesh,Main color of sweetpotato tuber flesh,Secondary color of sweetpotato tuber flesh	7
g19915	nucleosome assembly protein 1	3	Cortical color of sweetpotato tuber flesh,Main color of sweetpotato tuber flesh,Secondary color of sweetpotato tuber flesh	17
g19964	uncharacterized protein LOC104087912 [Nicotiana tomentosiformis]	3	Cortical color of sweetpotato tuber flesh,Main color of sweetpotato tuber flesh,Secondary color of sweetpotato tuber flesh	4
g19966	beta-galactosidase-like [Sesamum indicum]	3	Cortical color of sweetpotato tuber flesh,Main color of sweetpotato tuber flesh,Secondary color of sweetpotato tuber flesh	9
g19971	putative GATA transcription factor 22 [Nicotiana sylvestris]	3	Cortical color of sweetpotato tuber flesh,Main color of sweetpotato tuber flesh,Secondary color of sweetpotato tuber flesh	6
g19972	thioredoxin-like 2, chloroplastic [Nicotiana sylvestris]	3	Cortical color of sweetpotato tuber flesh,Main color of sweetpotato tuber flesh,Secondary color of sweetpotato tuber flesh	6
g20007	telomere repeat-binding factor 4-like [Nicotiana sylvestris]	3	Cortical color of sweetpotato tuber flesh,Main color of sweetpotato tuber flesh,Secondary color of sweetpotato tuber flesh	9
g20008	pentatricopeptide repeat-containing protein At2g03880, mitochondrial [Nicotiana tomentosiformis]	3	Cortical color of sweetpotato tuber flesh,Main color of sweetpotato tuber flesh,Secondary color of sweetpotato tuber flesh	27
g20009	mitogen-activated protein kinase kinase 2-like [Nicotiana tomentosiformis]	3	Cortical color of sweetpotato tuber flesh,Main color of sweetpotato tuber flesh,Secondary color of sweetpotato tuber flesh	6
g20010	TMV resistance protein N-like isoform X1 [Nicotiana tomentosiformis]	3	Cortical color of sweetpotato tuber flesh,Main color of sweetpotato tuber flesh,Secondary color of sweetpotato tuber flesh	12
g20014	WD repeat-containing protein 61-like [Nicotiana tomentosiformis]	3	Cortical color of sweetpotato tuber flesh,Main color of sweetpotato tuber flesh,Secondary color of sweetpotato tuber flesh	18
g20015	uncharacterized protein LOC102599961 [Solanum tuberosum]	3	Cortical color of sweetpotato tuber flesh,Main color of sweetpotato tuber flesh,Secondary color of sweetpotato tuber flesh	38
g20016	PHD finger protein ALFIN-LIKE 4-like [Sesamum indicum]	3	Cortical color of sweetpotato tuber flesh,Main color of sweetpotato tuber flesh,Secondary color of sweetpotato tuber flesh	25
g20017	PHD finger protein ALFIN-LIKE 4-like [Nicotiana tomentosiformis]	3	Cortical color of sweetpotato tuber flesh,Main color of sweetpotato tuber flesh,Secondary color of sweetpotato tuber flesh	19
g20018	protein bem46 isoform X1 [Solanum lycopersicum]	3	Cortical color of sweetpotato tuber flesh,Main color of sweetpotato tuber flesh,Secondary color of sweetpotato tuber flesh	12
g20024	protein ELF4-LIKE 4-like [Nicotiana sylvestris]	3	Cortical color of sweetpotato tuber flesh,Main color of sweetpotato tuber flesh,Secondary color of sweetpotato tuber flesh	36
g20025	uncharacterized protein LOC104092833 [Nicotiana tomentosiformis]	3	Cortical color of sweetpotato tuber flesh,Main color of sweetpotato tuber flesh,Secondary color of sweetpotato tuber flesh	34
g20027	uncharacterized protein LOC104234578 isoform X1 [Nicotiana sylvestris]	3	Cortical color of sweetpotato tuber flesh,Main color of sweetpotato tuber flesh,Secondary color of sweetpotato tuber flesh	96
g20028	MOB kinase activator-like 1-like [Solanum tuberosum]	3	Cortical color of sweetpotato tuber flesh,Main color of sweetpotato tuber flesh,Secondary color of sweetpotato tuber flesh	61
g20030	g20030	3	Cortical color of sweetpotato tuber flesh,Main color of sweetpotato tuber flesh,Secondary color of sweetpotato tuber flesh	15
g20032	uncharacterized protein LOC104213897 [Nicotiana sylvestris]	3	Cortical color of sweetpotato tuber flesh,Main color of sweetpotato tuber flesh,Secondary color of sweetpotato tuber flesh	10
g20033	uncharacterized protein LOC104213893 [Nicotiana sylvestris]	3	Cortical color of sweetpotato tuber flesh,Main color of sweetpotato tuber flesh,Secondary color of sweetpotato tuber flesh	18
g20034	uncharacterized protein LOC104107335 isoform X2 [Nicotiana tomentosiformis]	3	Cortical color of sweetpotato tuber flesh,Main color of sweetpotato tuber flesh,Secondary color of sweetpotato tuber flesh	25
g20035	putative receptor-like protein kinase At1g72540-like [Solanum tuberosum]	3	Cortical color of sweetpotato tuber flesh,Main color of sweetpotato tuber flesh,Secondary color of sweetpotato tuber flesh	15
g20037	RING-box protein 1a [Sesamum indicum]	3	Cortical color of sweetpotato tuber flesh,Main color of sweetpotato tuber flesh,Secondary color of sweetpotato tuber flesh	17
g20038	subtilisin-like protease [Solanum lycopersicum]	3	Cortical color of sweetpotato tuber flesh,Main color of sweetpotato tuber flesh,Secondary color of sweetpotato tuber flesh	14
g20039	g20039	3	Cortical color of sweetpotato tuber flesh,Main color of sweetpotato tuber flesh,Secondary color of sweetpotato tuber flesh	3
g20042	cation/calcium exchanger 3-like [Nicotiana tomentosiformis]	3	Cortical color of sweetpotato tuber flesh,Main color of sweetpotato tuber flesh,Secondary color of sweetpotato tuber flesh	18
g20043	RecName: Full=Proteasome subunit alpha type-6	3	Cortical color of sweetpotato tuber flesh,Main color of sweetpotato tuber flesh,Secondary color of sweetpotato tuber flesh	9
g20044	ATP-dependent DNA helicase Q-like 3-like isoform X1 [Solanum tuberosum]	3	Cortical color of sweetpotato tuber flesh,Main color of sweetpotato tuber flesh,Secondary color of sweetpotato tuber flesh	18
g20045	bark storage protein A-like [Nicotiana tomentosiformis]	3	Cortical color of sweetpotato tuber flesh,Main color of sweetpotato tuber flesh,Secondary color of sweetpotato tuber flesh	17
g20048	phosphatidylinositol-3-phosphatase myotubularin-1 isoform X1 [Nicotiana tomentosiformis]	3	Cortical color of sweetpotato tuber flesh,Main color of sweetpotato tuber flesh,Secondary color of sweetpotato tuber flesh	45
g20049	GABA transporter 1-like [Solanum tuberosum]	3	Cortical color of sweetpotato tuber flesh,Main color of sweetpotato tuber flesh,Secondary color of sweetpotato tuber flesh	8
g20053	uncharacterized protein LOC104217940 isoform X1 [Nicotiana sylvestris]	3	Cortical color of sweetpotato tuber flesh,Main color of sweetpotato tuber flesh,Secondary color of sweetpotato tuber flesh	21
g20056	uncharacterized protein LOC102585114 [Solanum tuberosum]	3	Cortical color of sweetpotato tuber flesh,Main color of sweetpotato tuber flesh,Secondary color of sweetpotato tuber flesh	29
g20057	rab9 effector protein with kelch motifs [Nicotiana tomentosiformis]	3	Cortical color of sweetpotato tuber flesh,Main color of sweetpotato tuber flesh,Secondary color of sweetpotato tuber flesh	11
g20058	pleiotropic drug resistance protein 2-like isoform X1 [Solanum lycopersicum]	3	Cortical color of sweetpotato tuber flesh,Main color of sweetpotato tuber flesh,Secondary color of sweetpotato tuber flesh	9
g20076	g20076	3	Cortical color of sweetpotato tuber flesh,Main color of sweetpotato tuber flesh,Secondary color of sweetpotato tuber flesh	13
g20077	protein YIPF5 homolog [Solanum lycopersicum]	3	Cortical color of sweetpotato tuber flesh,Main color of sweetpotato tuber flesh,Secondary color of sweetpotato tuber flesh	9
g20078	uncharacterized protein LOC105166542 isoform X3 [Sesamum indicum]	3	Cortical color of sweetpotato tuber flesh,Main color of sweetpotato tuber flesh,Secondary color of sweetpotato tuber flesh	6
g20088	uncharacterized protein LOC105162604 [Sesamum indicum]	3	Cortical color of sweetpotato tuber flesh,Main color of sweetpotato tuber flesh,Secondary color of sweetpotato tuber flesh	3
g20090	g20090	3	Cortical color of sweetpotato tuber flesh,Main color of sweetpotato tuber flesh,Secondary color of sweetpotato tuber flesh	3
g20091	GDSL esterase/lipase At5g03610-like [Solanum tuberosum]	3	Cortical color of sweetpotato tuber flesh,Main color of sweetpotato tuber flesh,Secondary color of sweetpotato tuber flesh	8
g20112	TMV resistance protein N-like isoform X1 [Nicotiana sylvestris]	3	Cortical color of sweetpotato tuber flesh,Main color of sweetpotato tuber flesh,Secondary color of sweetpotato tuber flesh	19
g20142	ribonuclease H2 subunit A [Nicotiana sylvestris]	3	Cortical color of sweetpotato tuber flesh,Main color of sweetpotato tuber flesh,Secondary color of sweetpotato tuber flesh	5
g20143	uncharacterized protein LOC101245816 [Solanum lycopersicum]	3	Cortical color of sweetpotato tuber flesh,Main color of sweetpotato tuber flesh,Secondary color of sweetpotato tuber flesh	18
g20144	uncharacterized protein LOC104114364 [Nicotiana tomentosiformis]	3	Cortical color of sweetpotato tuber flesh,Main color of sweetpotato tuber flesh,Secondary color of sweetpotato tuber flesh	7
g20146	uncharacterized protein LOC104115235 [Nicotiana tomentosiformis]	3	Cortical color of sweetpotato tuber flesh,Main color of sweetpotato tuber flesh,Secondary color of sweetpotato tuber flesh	39
g20147	inositol oxygenase 2-like [Nicotiana tomentosiformis]	3	Cortical color of sweetpotato tuber flesh,Main color of sweetpotato tuber flesh,Secondary color of sweetpotato tuber flesh	34
g20148	inositol oxygenase 2-like [Nicotiana tomentosiformis]	3	Cortical color of sweetpotato tuber flesh,Main color of sweetpotato tuber flesh,Secondary color of sweetpotato tuber flesh	16
g20151	uricase-2 isozyme 1 [Nicotiana tomentosiformis]	3	Cortical color of sweetpotato tuber flesh,Main color of sweetpotato tuber flesh,Secondary color of sweetpotato tuber flesh	17
g20152	pentatricopeptide repeat-containing protein At3g18020 [Sesamum indicum]	3	Cortical color of sweetpotato tuber flesh,Main color of sweetpotato tuber flesh,Secondary color of sweetpotato tuber flesh	15
g20153	apoptosis-inducing factor homolog A-like [Sesamum indicum]	3	Cortical color of sweetpotato tuber flesh,Main color of sweetpotato tuber flesh,Secondary color of sweetpotato tuber flesh	6
g20160	mavicyanin-like [Nicotiana tomentosiformis]	3	Cortical color of sweetpotato tuber flesh,Main color of sweetpotato tuber flesh,Secondary color of sweetpotato tuber flesh	3
g20161	uncharacterized protein LOC104228358 [Nicotiana sylvestris]	3	Cortical color of sweetpotato tuber flesh,Main color of sweetpotato tuber flesh,Secondary color of sweetpotato tuber flesh	10
g20165	TMV resistance protein N-like [Solanum tuberosum]	3	Cortical color of sweetpotato tuber flesh,Main color of sweetpotato tuber flesh,Secondary color of sweetpotato tuber flesh	7
g20169	protein pelota-like [Solanum tuberosum]	3	Cortical color of sweetpotato tuber flesh,Main color of sweetpotato tuber flesh,Secondary color of sweetpotato tuber flesh	15
g20170	ubiquitin carboxyl-terminal hydrolase 12-like [Nicotiana tomentosiformis]	3	Cortical color of sweetpotato tuber flesh,Main color of sweetpotato tuber flesh,Secondary color of sweetpotato tuber flesh	9
g20171	ABC transporter I family member 1-like [Solanum tuberosum]	3	Cortical color of sweetpotato tuber flesh,Main color of sweetpotato tuber flesh,Secondary color of sweetpotato tuber flesh	17
g20172	ankyrin repeat-containing protein At5g02620-like [Nicotiana sylvestris]	3	Cortical color of sweetpotato tuber flesh,Main color of sweetpotato tuber flesh,Secondary color of sweetpotato tuber flesh	19
g20173	GDSL esterase/lipase At5g33370-like [Nicotiana tomentosiformis]	3	Cortical color of sweetpotato tuber flesh,Main color of sweetpotato tuber flesh,Secondary color of sweetpotato tuber flesh	7
g20174	uncharacterized protein LOC104647981 [Solanum lycopersicum]	3	Cortical color of sweetpotato tuber flesh,Main color of sweetpotato tuber flesh,Secondary color of sweetpotato tuber flesh	7
g20180	GRF1-interacting factor 1 [Nicotiana tomentosiformis]	3	Cortical color of sweetpotato tuber flesh,Main color of sweetpotato tuber flesh,Secondary color of sweetpotato tuber flesh	21
g20181	uncharacterized protein LOC104222399 [Nicotiana sylvestris]	3	Cortical color of sweetpotato tuber flesh,Main color of sweetpotato tuber flesh,Secondary color of sweetpotato tuber flesh	13
g20182	SWR1 complex subunit 2 [Nicotiana tomentosiformis]	3	Cortical color of sweetpotato tuber flesh,Main color of sweetpotato tuber flesh,Secondary color of sweetpotato tuber flesh	7
g20185	uncharacterized protein LOC101252942 [Solanum lycopersicum]	3	Cortical color of sweetpotato tuber flesh,Main color of sweetpotato tuber flesh,Secondary color of sweetpotato tuber flesh	10
g20186	g20186	3	Cortical color of sweetpotato tuber flesh,Main color of sweetpotato tuber flesh,Secondary color of sweetpotato tuber flesh	20
g20187	putative DNA-binding protein ESCAROLA-like [Solanum tuberosum]	3	Cortical color of sweetpotato tuber flesh,Main color of sweetpotato tuber flesh,Secondary color of sweetpotato tuber flesh	26
g20188	g20188	3	Cortical color of sweetpotato tuber flesh,Main color of sweetpotato tuber flesh,Secondary color of sweetpotato tuber flesh	32
g20210	PEP carboxylase kinase [Solanum tuberosum]	3	Cortical color of sweetpotato tuber flesh,Main color of sweetpotato tuber flesh,Secondary color of sweetpotato tuber flesh	19
g20215	serine/threonine protein phosphatase 2A regulatory subunit B''beta-like [Sesamum indicum]	3	Cortical color of sweetpotato tuber flesh,Main color of sweetpotato tuber flesh,Secondary color of sweetpotato tuber flesh	16
g20216	ankyrin repeat domain-containing protein 13C isoform X1 [Sesamum indicum]	3	Cortical color of sweetpotato tuber flesh,Main color of sweetpotato tuber flesh,Secondary color of sweetpotato tuber flesh	5
g20226	macrophage erythroblast attacher [Nicotiana tomentosiformis]	3	Cortical color of sweetpotato tuber flesh,Main color of sweetpotato tuber flesh,Secondary color of sweetpotato tuber flesh	9
g20230	leukocyte receptor cluster member 8 homolog isoform X1 [Solanum tuberosum]	3	Cortical color of sweetpotato tuber flesh,Main color of sweetpotato tuber flesh,Secondary color of sweetpotato tuber flesh	15
g20231	ankyrin repeat-containing protein At3g12360-like [Nicotiana tomentosiformis]	3	Cortical color of sweetpotato tuber flesh,Main color of sweetpotato tuber flesh,Secondary color of sweetpotato tuber flesh	8
g20232	UPF0769 protein C21orf59 homolog isoform X2 [Solanum lycopersicum]	3	Cortical color of sweetpotato tuber flesh,Main color of sweetpotato tuber flesh,Secondary color of sweetpotato tuber flesh	4
g20233	probable membrane-associated kinase regulator 4 [Nicotiana sylvestris]	3	Cortical color of sweetpotato tuber flesh,Main color of sweetpotato tuber flesh,Secondary color of sweetpotato tuber flesh	12
g20235	ABC transporter G family member 6 [Solanum lycopersicum]	3	Cortical color of sweetpotato tuber flesh,Main color of sweetpotato tuber flesh,Secondary color of sweetpotato tuber flesh	5
g20236	60S ribosomal protein L35-like [Nicotiana tomentosiformis]	3	Cortical color of sweetpotato tuber flesh,Main color of sweetpotato tuber flesh,Secondary color of sweetpotato tuber flesh	24
g20237	caffeoylshikimate esterase-like [Nicotiana sylvestris]	3	Cortical color of sweetpotato tuber flesh,Main color of sweetpotato tuber flesh,Secondary color of sweetpotato tuber flesh	18
g20239	beta-hexosaminidase 1-like [Solanum tuberosum]	3	Cortical color of sweetpotato tuber flesh,Main color of sweetpotato tuber flesh,Secondary color of sweetpotato tuber flesh	10
g20249	protein UPSTREAM OF FLC-like [Nicotiana sylvestris]	3	Cortical color of sweetpotato tuber flesh,Main color of sweetpotato tuber flesh,Secondary color of sweetpotato tuber flesh	12
g20250	zinc finger protein ZAT12-like [Sesamum indicum]	3	Cortical color of sweetpotato tuber flesh,Main color of sweetpotato tuber flesh,Secondary color of sweetpotato tuber flesh	9
g20252	ras-related protein RAB8-2 [Nicotiana tabacum]	3	Cortical color of sweetpotato tuber flesh,Main color of sweetpotato tuber flesh,Secondary color of sweetpotato tuber flesh	11
g20253	uncharacterized protein LOC104121552 [Nicotiana tomentosiformis]	3	Cortical color of sweetpotato tuber flesh,Main color of sweetpotato tuber flesh,Secondary color of sweetpotato tuber flesh	11
g20254	WAT1-related protein At2g39510-like [Nicotiana tomentosiformis]	3	Cortical color of sweetpotato tuber flesh,Main color of sweetpotato tuber flesh,Secondary color of sweetpotato tuber flesh	17
g20261	g20261	3	Cortical color of sweetpotato tuber flesh,Main color of sweetpotato tuber flesh,Secondary color of sweetpotato tuber flesh	8
g20263	CASP-like protein 4C2 [Solanum lycopersicum]	3	Cortical color of sweetpotato tuber flesh,Main color of sweetpotato tuber flesh,Secondary color of sweetpotato tuber flesh	11
g20264	ubiquitin-conjugating enzyme E2 7 isoform X1 [Nicotiana tomentosiformis]	3	Cortical color of sweetpotato tuber flesh,Main color of sweetpotato tuber flesh,Secondary color of sweetpotato tuber flesh	8
g20265	uncharacterized protein LOC101262100 [Solanum lycopersicum]	3	Cortical color of sweetpotato tuber flesh,Main color of sweetpotato tuber flesh,Secondary color of sweetpotato tuber flesh	15
g20266	E3 ubiquitin-protein ligase ATL59-like [Nicotiana tomentosiformis]	3	Cortical color of sweetpotato tuber flesh,Main color of sweetpotato tuber flesh,Secondary color of sweetpotato tuber flesh	7
g20268	geranylgeranyl transferase type-1 subunit beta [Nicotiana sylvestris]	3	Cortical color of sweetpotato tuber flesh,Main color of sweetpotato tuber flesh,Secondary color of sweetpotato tuber flesh	34
g20269	dof zinc finger protein DOF3.6-like [Nicotiana tomentosiformis]	3	Cortical color of sweetpotato tuber flesh,Main color of sweetpotato tuber flesh,Secondary color of sweetpotato tuber flesh	59
g20270	CASP-like protein PIMP1 [Nicotiana tomentosiformis]	3	Cortical color of sweetpotato tuber flesh,Main color of sweetpotato tuber flesh,Secondary color of sweetpotato tuber flesh	37
g20272	CASP-like protein PIMP1 [Nicotiana sylvestris]	3	Cortical color of sweetpotato tuber flesh,Main color of sweetpotato tuber flesh,Secondary color of sweetpotato tuber flesh	6
g20276	g20276	3	Cortical color of sweetpotato tuber flesh,Main color of sweetpotato tuber flesh,Secondary color of sweetpotato tuber flesh	3
g20286	protein FIZZY-RELATED 3-like [Solanum tuberosum]	3	Cortical color of sweetpotato tuber flesh,Main color of sweetpotato tuber flesh,Secondary color of sweetpotato tuber flesh	28
g20287	uncharacterized protein LOC104090541 [Nicotiana tomentosiformis]	3	Cortical color of sweetpotato tuber flesh,Main color of sweetpotato tuber flesh,Secondary color of sweetpotato tuber flesh	25
g20290	E3 ubiquitin-protein ligase SDIR1 [Nicotiana tomentosiformis]	3	Cortical color of sweetpotato tuber flesh,Main color of sweetpotato tuber flesh,Secondary color of sweetpotato tuber flesh	12
g20291	E3 ubiquitin-protein ligase RING1-like [Sesamum indicum]	3	Cortical color of sweetpotato tuber flesh,Main color of sweetpotato tuber flesh,Secondary color of sweetpotato tuber flesh	31
g20292	glycerol-3-phosphate acyltransferase 5-like [Solanum lycopersicum]	3	Cortical color of sweetpotato tuber flesh,Main color of sweetpotato tuber flesh,Secondary color of sweetpotato tuber flesh	21
g20294	pumilio homolog 1-like isoform X1 [Nicotiana tomentosiformis]	3	Cortical color of sweetpotato tuber flesh,Main color of sweetpotato tuber flesh,Secondary color of sweetpotato tuber flesh	8
g20295	uncharacterized protein LOC104092884 isoform X1 [Nicotiana tomentosiformis]	3	Cortical color of sweetpotato tuber flesh,Main color of sweetpotato tuber flesh,Secondary color of sweetpotato tuber flesh	6
g20296	putative DNA-binding protein ESCAROLA [Nicotiana sylvestris]	3	Cortical color of sweetpotato tuber flesh,Main color of sweetpotato tuber flesh,Secondary color of sweetpotato tuber flesh	41
g20297	protein phosphatase 2C [Nicotiana tabacum]	3	Cortical color of sweetpotato tuber flesh,Main color of sweetpotato tuber flesh,Secondary color of sweetpotato tuber flesh	33
g20298	poly(A) RNA polymerase cid11 [Nicotiana sylvestris]	3	Cortical color of sweetpotato tuber flesh,Main color of sweetpotato tuber flesh,Secondary color of sweetpotato tuber flesh	11
g20300	BTB/POZ and MATH domain-containing protein 3-like isoform X1 [Nicotiana sylvestris]	3	Cortical color of sweetpotato tuber flesh,Main color of sweetpotato tuber flesh,Secondary color of sweetpotato tuber flesh	9
g20301	eukaryotic translation initiation factor 3 subunit G-like [Solanum tuberosum]	3	Cortical color of sweetpotato tuber flesh,Main color of sweetpotato tuber flesh,Secondary color of sweetpotato tuber flesh	11
g20306	folylpolyglutamate synthase isoform X2 [Nicotiana sylvestris]	3	Cortical color of sweetpotato tuber flesh,Main color of sweetpotato tuber flesh,Secondary color of sweetpotato tuber flesh	9
g20330	7-deoxyloganetic acid glucosyltransferase-like [Nicotiana sylvestris]	3	Cortical color of sweetpotato tuber flesh,Main color of sweetpotato tuber flesh,Secondary color of sweetpotato tuber flesh	3
g20332	uncharacterized protein LOC104086981 [Nicotiana tomentosiformis]	3	Cortical color of sweetpotato tuber flesh,Main color of sweetpotato tuber flesh,Secondary color of sweetpotato tuber flesh	7
g20333	transcription factor MYB122-like [Nicotiana sylvestris]	3	Cortical color of sweetpotato tuber flesh,Main color of sweetpotato tuber flesh,Secondary color of sweetpotato tuber flesh	5
g20334	transcription factor MYB122-like [Nicotiana tomentosiformis]	3	Cortical color of sweetpotato tuber flesh,Main color of sweetpotato tuber flesh,Secondary color of sweetpotato tuber flesh	3
g20338	uncharacterized protein LOC104229189 isoform X1 [Nicotiana sylvestris]	3	Cortical color of sweetpotato tuber flesh,Main color of sweetpotato tuber flesh,Secondary color of sweetpotato tuber flesh	11
g20339	transcription factor DIVARICATA-like [Nicotiana tomentosiformis]	3	Cortical color of sweetpotato tuber flesh,Main color of sweetpotato tuber flesh,Secondary color of sweetpotato tuber flesh	13
g20340	coronatine-insensitive protein 1 [Nicotiana tomentosiformis]	3	Cortical color of sweetpotato tuber flesh,Main color of sweetpotato tuber flesh,Secondary color of sweetpotato tuber flesh	46
g20341	g20341	3	Cortical color of sweetpotato tuber flesh,Main color of sweetpotato tuber flesh,Secondary color of sweetpotato tuber flesh	26
g20342	uncharacterized acetyltransferase At3g50280-like [Nicotiana tomentosiformis]	3	Cortical color of sweetpotato tuber flesh,Main color of sweetpotato tuber flesh,Secondary color of sweetpotato tuber flesh	14
g20347	uncharacterized protein LOC104227324 [Nicotiana sylvestris]	3	Cortical color of sweetpotato tuber flesh,Main color of sweetpotato tuber flesh,Secondary color of sweetpotato tuber flesh	14
g20349	BAHD acyltransferase DCR-like [Solanum lycopersicum]	3	Cortical color of sweetpotato tuber flesh,Main color of sweetpotato tuber flesh,Secondary color of sweetpotato tuber flesh	18
g20351	26S proteasome non-ATPase regulatory subunit 7 homolog A [Nicotiana sylvestris]	3	Cortical color of sweetpotato tuber flesh,Main color of sweetpotato tuber flesh,Secondary color of sweetpotato tuber flesh	7
g20352	WUSCHEL-related homeobox 5-like [Nicotiana sylvestris]	3	Cortical color of sweetpotato tuber flesh,Main color of sweetpotato tuber flesh,Secondary color of sweetpotato tuber flesh	17
g20353	probable aquaporin PIP1-2 [Nicotiana sylvestris]	3	Cortical color of sweetpotato tuber flesh,Main color of sweetpotato tuber flesh,Secondary color of sweetpotato tuber flesh	13
g20355	HSPRO [Nicotiana attenuata]	3	Cortical color of sweetpotato tuber flesh,Main color of sweetpotato tuber flesh,Secondary color of sweetpotato tuber flesh	11
g20356	uncharacterized protein LOC105160897 isoform X1 [Sesamum indicum]	3	Cortical color of sweetpotato tuber flesh,Main color of sweetpotato tuber flesh,Secondary color of sweetpotato tuber flesh	6
g20357	anthranilate synthase alpha subunit 1, chloroplastic-like isoform X1 [Nicotiana tomentosiformis]	3	Cortical color of sweetpotato tuber flesh,Main color of sweetpotato tuber flesh,Secondary color of sweetpotato tuber flesh	20
g20360	mucin-5B-like isoform X1 [Nicotiana tomentosiformis]	3	Cortical color of sweetpotato tuber flesh,Main color of sweetpotato tuber flesh,Secondary color of sweetpotato tuber flesh	11
g20364	cytochrome P450 90A1-like [Solanum tuberosum]	3	Cortical color of sweetpotato tuber flesh,Main color of sweetpotato tuber flesh,Secondary color of sweetpotato tuber flesh	15
g20365	uncharacterized protein LOC104097166 [Nicotiana tomentosiformis]	3	Cortical color of sweetpotato tuber flesh,Main color of sweetpotato tuber flesh,Secondary color of sweetpotato tuber flesh	7
g20366	receptor-like protein 12 [Nicotiana tomentosiformis]	3	Cortical color of sweetpotato tuber flesh,Main color of sweetpotato tuber flesh,Secondary color of sweetpotato tuber flesh	4
g20372	dual specificity protein kinase pom1 isoform X1 [Nicotiana tomentosiformis]	3	Cortical color of sweetpotato tuber flesh,Main color of sweetpotato tuber flesh,Secondary color of sweetpotato tuber flesh	24
g20374	1-aminocyclopropane-1-carboxylate oxidase 1-like [Nicotiana tomentosiformis]	3	Cortical color of sweetpotato tuber flesh,Main color of sweetpotato tuber flesh,Secondary color of sweetpotato tuber flesh	27
g20391	uncharacterized protein LOC104233125 [Nicotiana sylvestris]	3	Cortical color of sweetpotato tuber flesh,Immature leaf notch depth,Type of leaf lobe	4
g20395	clathrin heavy chain 2-like [Nicotiana tomentosiformis]	3	Cortical color of sweetpotato tuber flesh,Main color of sweetpotato tuber flesh,Secondary color of sweetpotato tuber flesh	7
g20397	ethylene-responsive transcription factor ABI4 [Nicotiana tomentosiformis]	3	Cortical color of sweetpotato tuber flesh,Main color of sweetpotato tuber flesh,Secondary color of sweetpotato tuber flesh	8
g20398	uncharacterized protein LOC102584643 isoform X1 [Solanum tuberosum]	3	Cortical color of sweetpotato tuber flesh,Main color of sweetpotato tuber flesh,Secondary color of sweetpotato tuber flesh	7
g20453	uncharacterized aarF domain-containing protein kinase At5g05200, chloroplastic [Nicotiana tomentosiformis]	3	Cortical color of sweetpotato tuber flesh,Main color of sweetpotato tuber flesh,Secondary color of sweetpotato tuber flesh	3
g20463	glutamate dehydrogenase A [Sesamum indicum]	3	Cortical color of sweetpotato tuber flesh,Main color of sweetpotato tuber flesh,Secondary color of sweetpotato tuber flesh	15
g20464	transcription factor MYB114-like [Nicotiana sylvestris]	3	Cortical color of sweetpotato tuber flesh,Main color of sweetpotato tuber flesh,Secondary color of sweetpotato tuber flesh	15
g20465	U6 snRNA phosphodiesterase [Nicotiana sylvestris]	3	Cortical color of sweetpotato tuber flesh,Main color of sweetpotato tuber flesh,Secondary color of sweetpotato tuber flesh	4
g20504	PME inhibitor [Nicotiana benthamiana]	3	Cortical color of sweetpotato tuber flesh,Main color of sweetpotato tuber flesh,Secondary color of sweetpotato tuber flesh	9
g20510	40S ribosomal protein S13-like [Sesamum indicum]	3	Main color of sweetpotato tuber flesh,Secondary color of sweetpotato tuber flesh,Stem leaf growth potential	4
g20513	uncharacterized protein LOC104089857 [Nicotiana tomentosiformis]	3	Cortical color of sweetpotato tuber flesh,Main color of sweetpotato tuber flesh,Secondary color of sweetpotato tuber flesh	9
g20514	uncharacterized protein LOC101248359 [Solanum lycopersicum]	3	Cortical color of sweetpotato tuber flesh,Main color of sweetpotato tuber flesh,Secondary color of sweetpotato tuber flesh	21
g20515	peptidyl-prolyl cis-trans isomerase FKBP53 [Solanum lycopersicum]	3	Cortical color of sweetpotato tuber flesh,Main color of sweetpotato tuber flesh,Secondary color of sweetpotato tuber flesh	12
g20527	alpha-L-fucosidase 1-like [Nicotiana sylvestris]	3	Cortical color of sweetpotato tuber flesh,Main color of sweetpotato tuber flesh,Secondary color of sweetpotato tuber flesh	7
g20528	subtilisin-like protease [Nicotiana tomentosiformis]	3	Cortical color of sweetpotato tuber flesh,Main color of sweetpotato tuber flesh,Secondary color of sweetpotato tuber flesh	9
g20549	MATE efflux family protein DTX1-like [Nicotiana tomentosiformis]	3	Cortical color of sweetpotato tuber flesh,Main color of sweetpotato tuber flesh,Secondary color of sweetpotato tuber flesh	22
g20550	BAG family molecular chaperone regulator 2 [Nicotiana sylvestris]	3	Cortical color of sweetpotato tuber flesh,Main color of sweetpotato tuber flesh,Secondary color of sweetpotato tuber flesh	26
g20552	g20552	3	Cortical color of sweetpotato tuber flesh,Main color of sweetpotato tuber flesh,Secondary color of sweetpotato tuber flesh	4
g20629	potassium transporter 26-like isoform X1 [Nicotiana sylvestris]	3	Main color of sweetpotato tuber flesh,Predominant color of vine,Secondary color of sweetpotato tuber flesh	9
g20630	ethylene-responsive transcription factor CRF4-like [Nicotiana tomentosiformis]	3	Main color of sweetpotato tuber flesh,Predominant color of vine,Secondary color of sweetpotato tuber flesh	15
g20776	probable 3-hydroxyisobutyrate dehydrogenase-like 3, mitochondrial [Sesamum indicum]	3	Internode_length,Maximum_vine_length,Winding degree of stem end	3
g29743	U-box domain-containing protein 21 [Nicotiana tomentosiformis]	3	Immature leaf notch depth,Leaf notch depth,Type of central leaf lobe	3
g29749	aspartic proteinase PCS1-like [Nicotiana sylvestris]	3	Immature leaf notch depth,Leaf notch depth,Type of central leaf lobe	7
g29750	putative pentatricopeptide repeat-containing protein At1g09680 [Nicotiana sylvestris]	3	Immature leaf notch depth,Leaf notch depth,Type of central leaf lobe	5
g29775	ELLA domain GRAS family transcription factor [Nicotiana attenuata]	3	Leaf notch depth,Number of leaf lobes,Type of leaf lobe	4
g29815	receptor-like cytosolic serine/threonine-protein kinase RBK1 [Nicotiana sylvestris]	3	Immature leaf notch depth,Leaf notch depth,Type of central leaf lobe	3
g29820	protein SGT1 homolog At5g65490-like [Solanum tuberosum]	3	Immature leaf notch depth,Leaf notch depth,Mature leaf hairs	5
g29840	UPF0483 protein CG5412-like [Nicotiana sylvestris]	3	Immature leaf notch depth,Leaf notch depth,Type of leaf lobe	4
g29856	uncharacterized protein LOC104220891 [Nicotiana sylvestris]	3	Immature leaf notch depth,Leaf notch depth,Type of leaf lobe	3
g29859	homeobox-leucine zipper protein ATHB-6-like [Nicotiana tomentosiformis]	3	Immature leaf notch depth,Leaf notch depth,Type of leaf lobe	4
g29885	uncharacterized protein LOC105167219 [Sesamum indicum]	3	Immature leaf notch depth,Leaf notch depth,Type of leaf lobe	10
g29974	BEL1-like homeodomain protein 4 [Sesamum indicum]	3	General mature leaf outline,Immature leaf notch depth,Leaf notch depth	3
g30046	exocyst complex component EXO70B1-like [Nicotiana sylvestris]	3	Immature leaf notch depth,Leaf notch depth,Type of leaf lobe	3
g44243	putative polyprotein [Solanum lycopersicum]	3	Cortical color of sweetpotato tuber flesh,Main color of sweetpotato tuber flesh,Secondary color of sweetpotato tuber flesh	16
g51522	Integrase core domain containing protein [Solanum demissum]	3	Cortical color of sweetpotato tuber flesh,Main color of sweetpotato tuber flesh,Secondary color of sweetpotato tuber flesh	3
g51523	g51523	3	Cortical color of sweetpotato tuber flesh,Main color of sweetpotato tuber flesh,Secondary color of sweetpotato tuber flesh	3
g10333	uncharacterized protein LOC104228289 [Nicotiana sylvestris]	2	Cortical color of sweetpotato tuber flesh,Main color of sweetpotato tuber flesh	7
g11366	uncharacterized protein LOC102598987 [Solanum tuberosum]	2	Abaxial leaf vein pigmentation,Base of leaf vein pigmentation	2
g11918	uncharacterized protein LOC105168328 isoform X1 [Sesamum indicum]	2	Cortical color of sweetpotato tuber flesh,Terminal bud color	3
g11919	BTB/POZ domain-containing protein At1g67900-like [Nicotiana tomentosiformis]	2	Cortical color of sweetpotato tuber flesh,Terminal bud color	3
g14266	g14266	2	Cortical color of sweetpotato tuber flesh,Main color of sweetpotato tuber flesh	3
g14350	g14350	2	Immature leaf colo,Terminal bud color	2
g14867	copia LTR rider [Solanum lycopersicum]	2	Main color of sweetpotato tuber flesh,Secondary color of sweetpotato tuber flesh	3
g14868	uncharacterized protein LOC102604678 [Solanum tuberosum]	2	Main color of sweetpotato tuber flesh,Secondary color of sweetpotato tuber flesh	3
g16992	GATA transcription factor 5 [Nicotiana sylvestris]	2	Base of leaf vein pigmentation,Base of petiole pigmentation	2
g16993	LRR receptor-like serine/threonine-protein kinase FLS2-like [Solanum tuberosum]	2	Base of leaf vein pigmentation,Base of petiole pigmentation	4
g16994	probable LRR receptor-like serine/threonine-protein kinase At4g36180 [Nicotiana sylvestris]	2	Base of leaf vein pigmentation,Base of petiole pigmentation	2
g16998	beta-galactosidase 3 [Nicotiana tomentosiformis]	2	Abaxial leaf vein pigmentation,Base of petiole pigmentation	2
g16999	uncharacterized protein LOC101247605 [Solanum lycopersicum]	2	Base of leaf vein pigmentation,Base of petiole pigmentation	5
g17000	3-epi-6-deoxocathasterone 23-monooxygenase [Nicotiana tomentosiformis]	2	Base of leaf vein pigmentation,Base of petiole pigmentation	6
g17001	peroxidase 72-like [Nicotiana tomentosiformis]	2	Base of leaf vein pigmentation,Base of petiole pigmentation	3
g17002	abscisic acid and environmental stress-inducible protein TAS14-like [Nicotiana tomentosiformis]	2	Base of petiole pigmentation,Immature leaf colo	2
g17003	thioredoxin domain-containing protein PLP3B [Solanum lycopersicum]	2	Base of leaf vein pigmentation,Immature leaf colo	2
g17005	proteasome subunit beta type-1-like isoform X1 [Solanum tuberosum]	2	Base of leaf vein pigmentation,Immature leaf colo	3
g17011	galactinol synthase 2 [Nicotiana tabacum]	2	Base of leaf vein pigmentation,Predominant color of leaf vine	2
g17019	dihydroflavonol 4-reductase [Solanum tuberosum]	2	Base of leaf vein pigmentation,Base of petiole pigmentation	2
g17020	dihydroflavonol 4-reductase, partial [Nicotiana attenuata]	2	Base of leaf vein pigmentation,Base of petiole pigmentation	2
g17027	laccase-11-like [Solanum tuberosum]	2	Base of leaf vein pigmentation,Predominant color of leaf vine	3
g17028	tubby-like F-box protein 5 [Nicotiana sylvestris]	2	Base of leaf vein pigmentation,Predominant color of leaf vine	2
g17029	U-box domain-containing protein 5 [Nicotiana tomentosiformis]	2	Base of leaf vein pigmentation,Base of petiole pigmentation	2
g17030	ATPase family AAA domain-containing protein 3C-like [Nicotiana sylvestris]	2	Base of leaf vein pigmentation,Base of petiole pigmentation	2
g17042	random slug protein 5 [Sesamum indicum]	2	Base of leaf vein pigmentation,Immature leaf colo	3
g17043	random slug protein 5 [Sesamum indicum]	2	Base of leaf vein pigmentation,Immature leaf colo	4
g17050	uncharacterized protein LOC104121277 [Nicotiana tomentosiformis]	2	Immature leaf colo,Terminal bud color	6
g17052	proline-rich receptor-like protein kinase PERK1 [Nicotiana sylvestris]	2	Immature leaf colo,Terminal bud color	2
g17054	uncharacterized protein LOC104116484 [Nicotiana tomentosiformis]	2	Immature leaf colo,Terminal bud color	5
g17055	uncharacterized protein LOC104238616 [Nicotiana sylvestris]	2	Immature leaf colo,Terminal bud color	3
g17057	probable protein phosphatase 2C 55 [Sesamum indicum]	2	Base of leaf vein pigmentation,Immature leaf colo	2
g17058	eukaryotic translation initiation factor 3 subunit A [Nicotiana sylvestris]	2	Immature leaf colo,Terminal bud color	3
g17060	serine/threonine-protein kinase HT1-like [Nicotiana tomentosiformis]	2	Base of petiole pigmentation,Main color of sweetpotato root cuticle	2
g17061	serine/threonine-protein kinase HT1-like [Nicotiana sylvestris]	2	Base of leaf vein pigmentation,Base of petiole pigmentation	4
g17091	E3 ubiquitin-protein ligase SINA-like 10-like [Solanum tuberosum]	2	Immature leaf colo,Terminal bud color	10
g17094	heavy metal-associated isoprenylated plant protein 26 [Sesamum indicum]	2	Immature leaf colo,Terminal bud color	30
g17095	probable serine/threonine-protein kinase clkA [Nicotiana tomentosiformis]	2	Immature leaf colo,Terminal bud color	34
g17098	uncharacterized protein LOC104101767 [Nicotiana tomentosiformis]	2	Immature leaf colo,Terminal bud color	25
g17099	leucine-rich repeat extensin-like protein 3 [Sesamum indicum]	2	Immature leaf colo,Terminal bud color	20
g17100	extensin [Solanum lycopersicum]	2	Immature leaf colo,Terminal bud color	4
g17103	VTC2-like protein [Nicotiana tabacum]	2	Immature leaf colo,Terminal bud color	12
g17104	uncharacterized protein LOC105167219 [Sesamum indicum]	2	Immature leaf colo,Terminal bud color	29
g17105	anthocyanin 2 [Nicotiana tabacum]	2	Immature leaf colo,Terminal bud color	44
g17106	MYB transcription factor [Solanum melongena]	2	Immature leaf colo,Terminal bud color	102
g17107	serine/threonine-protein phosphatase 7 long form homolog [Sesamum indicum]	2	Immature leaf colo,Terminal bud color	64
g17108	myb-related protein 308-like [Solanum lycopersicum]	2	Immature leaf colo,Terminal bud color	14
g17109	transcription factor MYB90-like [Nicotiana tomentosiformis]	2	Immature leaf colo,Terminal bud color	10
g17111	probable ADP-ribosylation factor GTPase-activating protein AGD11 [Sesamum indicum]	2	Immature leaf colo,Terminal bud color	2
g17114	uncharacterized protein LOC104084615 isoform X1 [Nicotiana tomentosiformis]	2	Immature leaf colo,Terminal bud color	2
g17117	transcription factor GTE2-like [Nicotiana tomentosiformis]	2	Immature leaf colo,Terminal bud color	2
g17118	CYSTM1 family protein A-like [Solanum tuberosum]	2	Immature leaf colo,Terminal bud color	4
g17119	g17119	2	Immature leaf colo,Terminal bud color	12
g17121	dephospho-CoA kinase isoform X1 [Nicotiana sylvestris]	2	Immature leaf colo,Terminal bud color	2
g17124	transcription factor bHLH93-like [Solanum tuberosum]	2	Immature leaf colo,Terminal bud color	17
g17125	g17125	2	Immature leaf colo,Terminal bud color	3
g17127	transcription factor GTE2-like [Nicotiana tomentosiformis]	2	Immature leaf colo,Terminal bud color	8
g17128	probable cytosolic oligopeptidase A [Sesamum indicum]	2	Immature leaf colo,Terminal bud color	2
g17137	MYB transcription factor [Solanum melongena]	2	Base of leaf vein pigmentation,Predominant color of leaf vine	8
g17143	g17143	2	Immature leaf colo,Terminal bud color	2
g17145	uncharacterized protein At5g65660-like [Nicotiana tomentosiformis]	2	Immature leaf colo,Terminal bud color	2
g17146	dephospho-CoA kinase [Solanum lycopersicum]	2	Immature leaf colo,Terminal bud color	30
g17147	tRNA-dihydrouridine(20) synthase [NAD(P)+]-like isoform X2 [Sesamum indicum]	2	Immature leaf colo,Terminal bud color	15
g17149	g17149	2	Immature leaf colo,Terminal bud color	36
g17150	phosphoenolpyruvate carboxykinase [ATP]-like [Sesamum indicum]	2	Immature leaf colo,Terminal bud color	37
g17151	WD repeat-containing protein 5 [Nicotiana tomentosiformis]	2	Immature leaf colo,Terminal bud color	12
g17161	g17161	2	Base of leaf vein pigmentation,Terminal bud color	7
g17163	DEAD-box ATP-dependent RNA helicase 16 [Nicotiana tomentosiformis]	2	Base of leaf vein pigmentation,Terminal bud color	3
g17178	protein kinase CK2 alpha chain [Nicotiana tabacum]	2	Immature leaf colo,Terminal bud color	6
g17179	uncharacterized protein At2g23090-like [Solanum lycopersicum]	2	Immature leaf colo,Terminal bud color	2
g17181	uncharacterized protein LOC104095040 [Nicotiana tomentosiformis]	2	Immature leaf colo,Terminal bud color	34
g17183	uncharacterized protein LOC102606247 [Solanum tuberosum]	2	Immature leaf colo,Terminal bud color	5
g17184	metal transporter [Nicotiana tabacum]	2	Immature leaf colo,Terminal bud color	23
g17185	g17185	2	Immature leaf colo,Terminal bud color	17
g17186	g17186	2	Immature leaf colo,Terminal bud color	21
g17187	g17187	2	Immature leaf colo,Terminal bud color	15
g17188	probable cadmium/zinc-transporting ATPase HMA1, chloroplastic [Solanum lycopersicum]	2	Immature leaf colo,Terminal bud color	2
g17189	AtEB1c-like protein [Nicotiana tabacum]	2	Base of leaf vein pigmentation,Terminal bud color	3
g17191	g17191	2	Immature leaf colo,Terminal bud color	14
g17192	cyclin D-like protein [Nicotiana tabacum]	2	Immature leaf colo,Terminal bud color	41
g17193	uncharacterized protein LOC104099833 isoform X1 [Nicotiana tomentosiformis]	2	Immature leaf colo,Terminal bud color	25
g17194	F-box protein SKIP2-like [Solanum tuberosum]	2	Immature leaf colo,Terminal bud color	6
g17195	UPF0481 protein At3g47200-like [Nicotiana tomentosiformis]	2	Immature leaf colo,Terminal bud color	6
g17196	glycosyltransferase [Solanum lycopersicum]	2	Immature leaf colo,Terminal bud color	11
g17197	pentatricopeptide repeat-containing protein At3g60050-like [Solanum tuberosum]	2	Immature leaf colo,Terminal bud color	3
g17217	uncharacterized protein LOC101266178 [Solanum lycopersicum]	2	Immature leaf colo,Terminal bud color	7
g17218	mitogen-activated protein kinase kinase kinase 3-like [Nicotiana tomentosiformis]	2	Immature leaf colo,Terminal bud color	2
g17222	heterogeneous nuclear ribonucleoprotein A1-like 2 [Sesamum indicum]	2	Immature leaf colo,Terminal bud color	8
g17223	uncharacterized protein LOC104102564 isoform X1 [Nicotiana tomentosiformis]	2	Immature leaf colo,Terminal bud color	7
g17224	polygalacturonase-like [Nicotiana tomentosiformis]	2	Immature leaf colo,Terminal bud color	4
g17229	uncharacterized protein LOC105158536 [Sesamum indicum]	2	Immature leaf colo,Terminal bud color	8
g17230	uncharacterized protein LOC104086446 [Nicotiana tomentosiformis]	2	Immature leaf colo,Terminal bud color	6
g17232	U-box domain-containing protein 7 [Nicotiana tomentosiformis]	2	Immature leaf colo,Terminal bud color	5
g17233	putative red chlorophyll catabolite reductase [Nicotiana tabacum]	2	Immature leaf colo,Terminal bud color	11
g17234	uncharacterized protein LOC104221708 [Nicotiana sylvestris]	2	Immature leaf colo,Terminal bud color	5
g17241	uncharacterized protein LOC104106712 isoform X1 [Nicotiana tomentosiformis]	2	Predominant color of vine,Terminal bud color	7
g17242	3-ketodihydrosphingosine reductase-like [Nicotiana sylvestris]	2	Predominant color of vine,Terminal bud color	2
g17247	LOB domain-containing protein 36-like [Solanum lycopersicum]	2	Immature leaf colo,Terminal bud color	2
g17346	ras GTPase-activating protein-binding protein 2 [Nicotiana sylvestris]	2	Immature leaf colo,Terminal bud color	9
g17350	uncharacterized protein LOC101257032 [Solanum lycopersicum]	2	Immature leaf colo,Terminal bud color	7
g17353	protein RIK isoform X1 [Nicotiana sylvestris]	2	Immature leaf colo,Terminal bud color	5
g17354	uncharacterized protein LOC105167642 isoform X1 [Sesamum indicum]	2	Immature leaf colo,Terminal bud color	6
g17356	UDP-glycosyltransferase 83A1-like [Nicotiana tomentosiformis]	2	Immature leaf colo,Terminal bud color	3
g17358	UDP-glycosyltransferase 83A1-like [Nicotiana sylvestris]	2	Immature leaf colo,Terminal bud color	13
g17362	UDP-glycosyltransferase 83A1-like [Nicotiana tomentosiformis]	2	Immature leaf colo,Terminal bud color	3
g18874	probable dolichyl pyrophosphate Man9GlcNAc2 alpha-1,3-glucosyltransferase isoform X2 [Solanum lycopersicum]	2	Immature leaf colo,Terminal bud color	2
g18875	30S ribosomal protein 3, chloroplastic-like [Nicotiana tomentosiformis]	2	Immature leaf colo,Terminal bud color	2
g19445	uncharacterized protein LOC104088243, partial [Nicotiana tomentosiformis]	2	Main color of sweetpotato tuber flesh,Secondary color of sweetpotato tuber flesh	2
g19446	g19446	2	Main color of sweetpotato tuber flesh,Secondary color of sweetpotato tuber flesh	2
g19588	protein SPA1-RELATED 2-like isoform X1 [Solanum tuberosum]	2	Cortical color of sweetpotato tuber flesh,Main color of sweetpotato tuber flesh	2
g19635	uncharacterized protein LOC104094046 [Nicotiana tomentosiformis]	2	Cortical color of sweetpotato tuber flesh,Main color of sweetpotato tuber flesh	4
g19638	2-C-methyl-D-erythritol 2,4-cyclodiphosphate synthase, chloroplastic-like [Sesamum indicum]	2	Main color of sweetpotato tuber flesh,Secondary color of sweetpotato tuber flesh	3
g19647	g19647	2	Cortical color of sweetpotato tuber flesh,Main color of sweetpotato tuber flesh	2
g19658	cellulose synthase A catalytic subunit 1 [UDP-forming]-like [Nicotiana tomentosiformis]	2	Cortical color of sweetpotato tuber flesh,Main color of sweetpotato tuber flesh	4
g19661	g19661	2	Cortical color of sweetpotato tuber flesh,Main color of sweetpotato tuber flesh	11
g19673	cytochrome P450 86A2-like [Solanum tuberosum]	2	Cortical color of sweetpotato tuber flesh,Main color of sweetpotato tuber flesh	5
g19677	uncharacterized protein LOC105157957 [Sesamum indicum]	2	Cortical color of sweetpotato tuber flesh,Main color of sweetpotato tuber flesh	5
g19678	g19678	2	Main color of sweetpotato tuber flesh,Secondary color of sweetpotato tuber flesh	5
g19680	aldehyde dehydrogenase family 2 member C4 [Sesamum indicum]	2	Main color of sweetpotato tuber flesh,Secondary color of sweetpotato tuber flesh	6
g19682	aldehyde dehydrogenase family 2 member C4 [Sesamum indicum]	2	Cortical color of sweetpotato tuber flesh,Main color of sweetpotato tuber flesh	10
g19687	dolichol-phosphate mannosyltransferase subunit 3-like isoform X1 [Sesamum indicum]	2	Cortical color of sweetpotato tuber flesh,Main color of sweetpotato tuber flesh	3
g19690	fe-S cluster assembly factor HCF101, chloroplastic isoform X1 [Nicotiana sylvestris]	2	Main color of sweetpotato tuber flesh,Secondary color of sweetpotato tuber flesh	3
g19691	3-hydroxyisobutyryl-CoA hydrolase-like protein 3, mitochondrial [Nicotiana tomentosiformis]	2	Cortical color of sweetpotato tuber flesh,Main color of sweetpotato tuber flesh	7
g19729	g19729	2	Main color of sweetpotato tuber flesh,Secondary color of sweetpotato tuber flesh	2
g19742	peroxisomal fatty acid beta-oxidation multifunctional protein AIM1 [Nicotiana tomentosiformis]	2	Main color of sweetpotato tuber flesh,Secondary color of sweetpotato tuber flesh	2
g19743	g19743	2	Main color of sweetpotato tuber flesh,Secondary color of sweetpotato tuber flesh	2
g19751	casein kinase I isoform delta-like [Nicotiana tomentosiformis]	2	Main color of sweetpotato tuber flesh,Secondary color of sweetpotato tuber flesh	2
g19754	THO complex subunit 6 [Nicotiana tomentosiformis]	2	Cortical color of sweetpotato tuber flesh,Main color of sweetpotato tuber flesh	10
g19767	putative E3 ubiquitin-protein ligase LIN isoform X1 [Nicotiana tomentosiformis]	2	Main color of sweetpotato tuber flesh,Secondary color of sweetpotato tuber flesh	14
g19769	auxin-responsive protein IAA27-like [Nicotiana tomentosiformis]	2	Cortical color of sweetpotato tuber flesh,Main color of sweetpotato tuber flesh	2
g19786	g19786	2	Cortical color of sweetpotato tuber flesh,Main color of sweetpotato tuber flesh	2
g19793	putative ABC transporter B family member 8 [Solanum lycopersicum]	2	Cortical color of sweetpotato tuber flesh,Main color of sweetpotato tuber flesh	3
g19794	rRNA methyltransferase 1, mitochondrial [Nicotiana tomentosiformis]	2	Cortical color of sweetpotato tuber flesh,Main color of sweetpotato tuber flesh	4
g19809	phosphatidylinositol/phosphatidylcholine transfer protein SFH9-like isoform X1 [Solanum tuberosum]	2	Immature leaf colo,Main color of sweetpotato tuber flesh	2
g19839	g19839	2	Main color of sweetpotato tuber flesh,Secondary color of sweetpotato tuber flesh	9
g19847	acid phosphatase 1-like [Nicotiana sylvestris]	2	Main color of sweetpotato tuber flesh,Secondary color of sweetpotato tuber flesh	5
g19850	gamma-glutamyltranspeptidase 3 [Solanum lycopersicum]	2	Main color of sweetpotato tuber flesh,Secondary color of sweetpotato tuber flesh	6
g19857	g19857	2	Main color of sweetpotato tuber flesh,Secondary color of sweetpotato tuber flesh	5
g19858	probable caffeoyl-CoA O-methyltransferase At4g26220 [Nicotiana tomentosiformis]	2	Main color of sweetpotato tuber flesh,Secondary color of sweetpotato tuber flesh	5
g19866	uncharacterized protein LOC105161817 [Sesamum indicum]	2	Cortical color of sweetpotato tuber flesh,Main color of sweetpotato tuber flesh	9
g19867	1-aminocyclopropane-1-carboxylate synthase 7-like [Nicotiana tomentosiformis]	2	Cortical color of sweetpotato tuber flesh,Main color of sweetpotato tuber flesh	6
g19868	splicing factor U2af large subunit A-like isoform X2 [Nicotiana sylvestris]	2	Cortical color of sweetpotato tuber flesh,Main color of sweetpotato tuber flesh	2
g19882	probable LRR receptor-like serine/threonine-protein kinase At4g08850 [Nicotiana tomentosiformis]	2	Cortical color of sweetpotato tuber flesh,Main color of sweetpotato tuber flesh	9
g19883	probable leucine-rich repeat receptor-like protein kinase At1g35710 [Sesamum indicum]	2	Cortical color of sweetpotato tuber flesh,Main color of sweetpotato tuber flesh	8
g19885	probable leucine-rich repeat receptor-like protein kinase At1g35710 [Sesamum indicum]	2	Cortical color of sweetpotato tuber flesh,Main color of sweetpotato tuber flesh	5
g19911	uncharacterized protein LOC104247231 [Nicotiana sylvestris]	2	Cortical color of sweetpotato tuber flesh,Main color of sweetpotato tuber flesh	6
g19917	28S ribosomal protein S16, mitochondrial-like [Solanum tuberosum]	2	Cortical color of sweetpotato tuber flesh,Main color of sweetpotato tuber flesh	6
g19918	peroxisomal fatty acid beta-oxidation multifunctional protein AIM1-like [Nicotiana sylvestris]	2	Cortical color of sweetpotato tuber flesh,Main color of sweetpotato tuber flesh	2
g19939	peroxisomal fatty acid beta-oxidation multifunctional protein AIM1-like [Nicotiana sylvestris]	2	Main color of sweetpotato tuber flesh,Secondary color of sweetpotato tuber flesh	5
g19947	g19947	2	Cortical color of sweetpotato tuber flesh,Main color of sweetpotato tuber flesh	2
g19948	protein tesmin/TSO1-like CXC 5 isoform X2 [Solanum lycopersicum]	2	Cortical color of sweetpotato tuber flesh,Main color of sweetpotato tuber flesh	2
g19965	probable polyamine oxidase 5 [Nicotiana sylvestris]	2	Cortical color of sweetpotato tuber flesh,Main color of sweetpotato tuber flesh	6
g19979	K(+) efflux antiporter 4-like [Nicotiana sylvestris]	2	Cortical color of sweetpotato tuber flesh,Main color of sweetpotato tuber flesh	3
g19980	inactive protein kinase SELMODRAFT_444075-like isoform X1 [Nicotiana tomentosiformis]	2	Cortical color of sweetpotato tuber flesh,Main color of sweetpotato tuber flesh	5
g19981	uncharacterized protein LOC102589426 [Solanum tuberosum]	2	Cortical color of sweetpotato tuber flesh,Main color of sweetpotato tuber flesh	5
g19984	uncharacterized protein LOC104099749 [Nicotiana tomentosiformis]	2	Cortical color of sweetpotato tuber flesh,Main color of sweetpotato tuber flesh	2
g19987	probable LRR receptor-like serine/threonine-protein kinase At4g08850 [Nicotiana tomentosiformis]	2	Cortical color of sweetpotato tuber flesh,Main color of sweetpotato tuber flesh	5
g19993	probable leucine-rich repeat receptor-like protein kinase At1g35710 [Sesamum indicum]	2	Cortical color of sweetpotato tuber flesh,Main color of sweetpotato tuber flesh	2
g19997	1-aminocyclopropane-1-carboxylate synthase 7-like [Nicotiana tomentosiformis]	2	Cortical color of sweetpotato tuber flesh,Main color of sweetpotato tuber flesh	4
g19999	uncharacterized protein LOC105161817 [Sesamum indicum]	2	Cortical color of sweetpotato tuber flesh,Main color of sweetpotato tuber flesh	4
g20000	PRA1 family protein F2-like [Sesamum indicum]	2	Cortical color of sweetpotato tuber flesh,Main color of sweetpotato tuber flesh	5
g20019	uncharacterized protein LOC101257581 [Solanum lycopersicum]	2	Cortical color of sweetpotato tuber flesh,Main color of sweetpotato tuber flesh	11
g20020	vacuolar protein sorting-associated protein 2 homolog 1 [Sesamum indicum]	2	Cortical color of sweetpotato tuber flesh,Main color of sweetpotato tuber flesh	13
g20023	replication protein A 70 kDa DNA-binding subunit A-like [Solanum tuberosum]	2	Cortical color of sweetpotato tuber flesh,Main color of sweetpotato tuber flesh	11
g20026	uncharacterized protein LOC104246394 [Nicotiana sylvestris]	2	Main color of sweetpotato tuber flesh,Secondary color of sweetpotato tuber flesh	3
g20029	uncharacterized protein LOC104233286 isoform X1 [Nicotiana sylvestris]	2	Cortical color of sweetpotato tuber flesh,Main color of sweetpotato tuber flesh	22
g20031	g20031	2	Cortical color of sweetpotato tuber flesh,Main color of sweetpotato tuber flesh	7
g20036	DNA replication complex GINS protein PSF3-like isoform X1 [Nicotiana tomentosiformis]	2	Cortical color of sweetpotato tuber flesh,Main color of sweetpotato tuber flesh	8
g20046	uncharacterized protein LOC104097322 [Nicotiana tomentosiformis]	2	Cortical color of sweetpotato tuber flesh,Main color of sweetpotato tuber flesh	2
g20051	uncharacterized protein LOC104644458 [Solanum lycopersicum]	2	Cortical color of sweetpotato tuber flesh,Main color of sweetpotato tuber flesh	7
g20052	cytochrome P450 77A2 [Nicotiana tomentosiformis]	2	Cortical color of sweetpotato tuber flesh,Main color of sweetpotato tuber flesh	5
g20055	crocetin glucoside glucosyltransferase-like [Nicotiana sylvestris]	2	Cortical color of sweetpotato tuber flesh,Main color of sweetpotato tuber flesh	13
g20059	g20059	2	Main color of sweetpotato tuber flesh,Secondary color of sweetpotato tuber flesh	2
g20075	hippocampus abundant transcript-like protein 1 isoform X1 [Nicotiana sylvestris]	2	Cortical color of sweetpotato tuber flesh,Main color of sweetpotato tuber flesh	14
g20101	histidine-containing phosphotransfer protein 1-like isoform X1 [Nicotiana tomentosiformis]	2	Cortical color of sweetpotato tuber flesh,Main color of sweetpotato tuber flesh	2
g20109	TMV resistance protein N-like isoform X1 [Nicotiana sylvestris]	2	Cortical color of sweetpotato tuber flesh,Main color of sweetpotato tuber flesh	2
g20113	TMV resistance protein N isoform X2 [Solanum lycopersicum]	2	Main color of sweetpotato tuber flesh,Secondary color of sweetpotato tuber flesh	10
g20114	TMV resistance protein N-like [Nicotiana sylvestris]	2	Cortical color of sweetpotato tuber flesh,Main color of sweetpotato tuber flesh	5
g20138	protein YIPF5 homolog [Solanum lycopersicum]	2	Cortical color of sweetpotato tuber flesh,Main color of sweetpotato tuber flesh	6
g20140	TMV resistance protein N isoform X2 [Solanum lycopersicum]	2	Main color of sweetpotato tuber flesh,Secondary color of sweetpotato tuber flesh	3
g20141	uncharacterized protein LOC104105517 [Nicotiana tomentosiformis]	2	Cortical color of sweetpotato tuber flesh,Main color of sweetpotato tuber flesh	4
g20145	pentatricopeptide repeat-containing protein At5g04810, chloroplastic-like [Solanum tuberosum]	2	Cortical color of sweetpotato tuber flesh,Main color of sweetpotato tuber flesh	22
g20149	uncharacterized protein LOC104086227 [Nicotiana tomentosiformis]	2	Cortical color of sweetpotato tuber flesh,Main color of sweetpotato tuber flesh	6
g20150	uncharacterized protein LOC104211357 [Nicotiana sylvestris]	2	Cortical color of sweetpotato tuber flesh,Main color of sweetpotato tuber flesh	3
g20154	charged multivesicular body protein 5-like [Sesamum indicum]	2	Cortical color of sweetpotato tuber flesh,Main color of sweetpotato tuber flesh	2
g20155	uncharacterized protein LOC105161016 [Sesamum indicum]	2	Cortical color of sweetpotato tuber flesh,Main color of sweetpotato tuber flesh	3
g20156	g20156	2	Cortical color of sweetpotato tuber flesh,Main color of sweetpotato tuber flesh	4
g20157	MIP1.3 [Nicotiana benthamiana]	2	Cortical color of sweetpotato tuber flesh,Main color of sweetpotato tuber flesh	13
g20158	RING-H2 finger protein ATL70-like [Nicotiana tomentosiformis]	2	Cortical color of sweetpotato tuber flesh,Main color of sweetpotato tuber flesh	12
g20159	RING-H2 finger protein ATL70-like [Nicotiana tomentosiformis]	2	Cortical color of sweetpotato tuber flesh,Main color of sweetpotato tuber flesh	10
g20162	TMV resistance protein N-like [Nicotiana tomentosiformis]	2	Cortical color of sweetpotato tuber flesh,Main color of sweetpotato tuber flesh	7
g20164	TMV resistance protein N-like [Solanum tuberosum]	2	Main color of sweetpotato tuber flesh,Secondary color of sweetpotato tuber flesh	2
g20167	TMV resistance protein N-like [Solanum tuberosum]	2	Cortical color of sweetpotato tuber flesh,Main color of sweetpotato tuber flesh	2
g20184	g20184	2	Cortical color of sweetpotato tuber flesh,Main color of sweetpotato tuber flesh	2
g20189	rubisco accumulation factor 2, chloroplastic-like [Nicotiana sylvestris]	2	Cortical color of sweetpotato tuber flesh,Main color of sweetpotato tuber flesh	4
g20193	uncharacterized protein LOC105170754 [Sesamum indicum]	2	Cortical color of sweetpotato tuber flesh,Main color of sweetpotato tuber flesh	2
g20196	uncharacterized protein LOC105170876 [Sesamum indicum]	2	Cortical color of sweetpotato tuber flesh,Main color of sweetpotato tuber flesh	7
g20202	g20202	2	Cortical color of sweetpotato tuber flesh,Main color of sweetpotato tuber flesh	8
g20205	g20205	2	Cortical color of sweetpotato tuber flesh,Main color of sweetpotato tuber flesh	2
g20207	g20207	2	Cortical color of sweetpotato tuber flesh,Main color of sweetpotato tuber flesh	10
g20208	g20208	2	Cortical color of sweetpotato tuber flesh,Main color of sweetpotato tuber flesh	4
g20214	RNA-binding protein 42-like isoform X2 [Nicotiana tomentosiformis]	2	Cortical color of sweetpotato tuber flesh,Main color of sweetpotato tuber flesh	3
g20217	ankyrin repeat domain-containing protein 13C isoform X1 [Sesamum indicum]	2	Cortical color of sweetpotato tuber flesh,Main color of sweetpotato tuber flesh	10
g20218	DAG protein, chloroplastic [Solanum lycopersicum]	2	Main color of sweetpotato tuber flesh,Secondary color of sweetpotato tuber flesh	8
g20220	g20220	2	Cortical color of sweetpotato tuber flesh,Main color of sweetpotato tuber flesh	3
g20221	anthocyanidin 3-O-glucoside 2'''-O-xylosyltransferase-like [Solanum tuberosum]	2	Cortical color of sweetpotato tuber flesh,Main color of sweetpotato tuber flesh	5
g20227	serine/arginine-rich splicing factor RS2Z33-like isoform X1 [Solanum tuberosum]	2	Cortical color of sweetpotato tuber flesh,Main color of sweetpotato tuber flesh	7
g20228	histone-lysine N-methyltransferase setd3-like [Solanum tuberosum]	2	Cortical color of sweetpotato tuber flesh,Main color of sweetpotato tuber flesh	5
g20229	histidinol dehydrogenase, chloroplastic isoform X1 [Nicotiana tomentosiformis]	2	Cortical color of sweetpotato tuber flesh,Main color of sweetpotato tuber flesh	12
g20246	60S ribosomal protein L23a [Nicotiana sylvestris]	2	Main color of sweetpotato tuber flesh,Secondary color of sweetpotato tuber flesh	2
g20248	psbP-like protein 2, chloroplastic-like isoform X1 [Solanum tuberosum]	2	Cortical color of sweetpotato tuber flesh,Main color of sweetpotato tuber flesh	7
g20251	WAT1-related protein At2g39510 [Nicotiana sylvestris]	2	Cortical color of sweetpotato tuber flesh,Main color of sweetpotato tuber flesh	2
g20255	g20255	2	Cortical color of sweetpotato tuber flesh,Main color of sweetpotato tuber flesh	3
g20256	g20256	2	Cortical color of sweetpotato tuber flesh,Main color of sweetpotato tuber flesh	8
g20262	UDP-glucuronic acid decarboxylase 5-like [Nicotiana tomentosiformis]	2	Cortical color of sweetpotato tuber flesh,Main color of sweetpotato tuber flesh	2
g20267	uncharacterized protein LOC101263027 [Solanum lycopersicum]	2	Cortical color of sweetpotato tuber flesh,Main color of sweetpotato tuber flesh	4
g20275	g20275	2	Cortical color of sweetpotato tuber flesh,Main color of sweetpotato tuber flesh	9
g20277	DNA/RNA-binding protein KIN17 [Nicotiana sylvestris]	2	Cortical color of sweetpotato tuber flesh,Main color of sweetpotato tuber flesh	4
g20279	dolichyl-phosphate beta-glucosyltransferase [Nicotiana sylvestris]	2	Main color of sweetpotato tuber flesh,Secondary color of sweetpotato tuber flesh	4
g20280	uncharacterized protein LOC104094558, partial [Nicotiana tomentosiformis]	2	Cortical color of sweetpotato tuber flesh,Main color of sweetpotato tuber flesh	3
g20282	uncharacterized protein LOC104212002 [Nicotiana sylvestris]	2	Cortical color of sweetpotato tuber flesh,Main color of sweetpotato tuber flesh	3
g20283	expansin-A6 [Sesamum indicum]	2	Cortical color of sweetpotato tuber flesh,Main color of sweetpotato tuber flesh	5
g20284	telomere binding protein [Solanum lycopersicum]	2	Cortical color of sweetpotato tuber flesh,Main color of sweetpotato tuber flesh	12
g20285	scarecrow-like protein 14 [Sesamum indicum]	2	Cortical color of sweetpotato tuber flesh,Main color of sweetpotato tuber flesh	4
g20299	probable methyltransferase PMT11 [Nicotiana tomentosiformis]	2	Main color of sweetpotato tuber flesh,Secondary color of sweetpotato tuber flesh	7
g20302	g20302	2	Cortical color of sweetpotato tuber flesh,Main color of sweetpotato tuber flesh	2
g20303	GDP-mannose pyrophosphorylase [Solanum tuberosum]	2	Main color of sweetpotato tuber flesh,Secondary color of sweetpotato tuber flesh	2
g20304	CASP-like protein 5B1 [Sesamum indicum]	2	Main color of sweetpotato tuber flesh,Secondary color of sweetpotato tuber flesh	5
g20326	uncharacterized protein LOC104211519 [Nicotiana sylvestris]	2	Cortical color of sweetpotato tuber flesh,Main color of sweetpotato tuber flesh	3
g20328	7-deoxyloganetic acid glucosyltransferase-like [Sesamum indicum]	2	Main color of sweetpotato tuber flesh,Secondary color of sweetpotato tuber flesh	8
g20329	7-deoxyloganetic acid glucosyltransferase-like [Solanum lycopersicum]	2	Cortical color of sweetpotato tuber flesh,Main color of sweetpotato tuber flesh	6
g20343	uncharacterized protein LOC101249672 [Solanum lycopersicum]	2	Main color of sweetpotato tuber flesh,Secondary color of sweetpotato tuber flesh	2
g20350	uncharacterized protein LOC104113120 [Nicotiana tomentosiformis]	2	Main color of sweetpotato tuber flesh,Secondary color of sweetpotato tuber flesh	4
g20375	phospholipid-transporting ATPase 3-like [Solanum lycopersicum]	2	Cortical color of sweetpotato tuber flesh,Main color of sweetpotato tuber flesh	2
g20377	omega-3 fatty acid desaturase [Nicotiana tabacum]	2	Cortical color of sweetpotato tuber flesh,Main color of sweetpotato tuber flesh	4
g20394	anaphase-promoting complex subunit 1-like [Solanum tuberosum]	2	Main color of sweetpotato tuber flesh,Secondary color of sweetpotato tuber flesh	11
g20399	LOB domain-containing protein 21-like [Nicotiana tomentosiformis]	2	Cortical color of sweetpotato tuber flesh,Main color of sweetpotato tuber flesh	12
g20400	uncharacterized protein LOC102588048 [Solanum tuberosum]	2	Cortical color of sweetpotato tuber flesh,Main color of sweetpotato tuber flesh	5
g20408	uncharacterized protein LOC105167219 [Sesamum indicum]	2	Base of leaf vein pigmentation,Base of petiole pigmentation	2
g20460	uncharacterized protein At1g28695-like [Nicotiana sylvestris]	2	Main color of sweetpotato tuber flesh,Secondary color of sweetpotato tuber flesh	2
g20466	ATP-dependent DNA helicase srs2-like [Solanum tuberosum]	2	Cortical color of sweetpotato tuber flesh,Main color of sweetpotato tuber flesh	3
g20468	histone-lysine N-methyltransferase, H3 lysine-9 specific SUVH6-like [Solanum lycopersicum]	2	Main color of sweetpotato tuber flesh,Secondary color of sweetpotato tuber flesh	7
g20472	g20472	2	Cortical color of sweetpotato tuber flesh,Main color of sweetpotato tuber flesh	2
g20503	PME inhibitor [Nicotiana benthamiana]	2	Main color of sweetpotato tuber flesh,Secondary color of sweetpotato tuber flesh	4
g20516	uncharacterized protein LOC102578979 [Solanum tuberosum]	2	Cortical color of sweetpotato tuber flesh,Main color of sweetpotato tuber flesh	8
g20519	clp protease-related protein At4g12060, chloroplastic-like [Nicotiana tomentosiformis]	2	Main color of sweetpotato tuber flesh,Secondary color of sweetpotato tuber flesh	5
g20520	cleavage and polyadenylation specificity factor subunit 1 isoform X1 [Nicotiana tomentosiformis]	2	Main color of sweetpotato tuber flesh,Secondary color of sweetpotato tuber flesh	2
g20526	uncharacterized protein LOC104118868 [Nicotiana tomentosiformis]	2	Cortical color of sweetpotato tuber flesh,Main color of sweetpotato tuber flesh	4
g20534	probable carboxylesterase 120-like [Solanum tuberosum]	2	Main color of sweetpotato tuber flesh,Secondary color of sweetpotato tuber flesh	5
g20542	uncharacterized protein LOC105179247 [Sesamum indicum]	2	Main color of sweetpotato tuber flesh,Secondary color of sweetpotato tuber flesh	10
g20544	transcription factor TCP19 [Nicotiana tomentosiformis]	2	Main color of sweetpotato tuber flesh,Secondary color of sweetpotato tuber flesh	9
g20545	putative urease accessory protein F [Solanum lycopersicum]	2	Main color of sweetpotato tuber flesh,Secondary color of sweetpotato tuber flesh	2
g20548	two-component response regulator ARR10-like [Sesamum indicum]	2	Main color of sweetpotato tuber flesh,Secondary color of sweetpotato tuber flesh	7
g20568	heat stress transcription factor B-2b [Nicotiana tomentosiformis]	2	Main color of sweetpotato tuber flesh,Secondary color of sweetpotato tuber flesh	2
g20569	uncharacterized protein LOC101244747 [Solanum lycopersicum]	2	Main color of sweetpotato tuber flesh,Secondary color of sweetpotato tuber flesh	3
g20579	cingulin-like protein 1 [Nicotiana sylvestris]	2	Main color of sweetpotato tuber flesh,Predominant color of vine	4
g20617	probable membrane-associated kinase regulator 2 [Nicotiana sylvestris]	2	Main color of sweetpotato tuber flesh,Predominant color of vine	2
g20620	S-type anion channel SLAH2-like [Nicotiana tomentosiformis]	2	Main color of sweetpotato tuber flesh,Predominant color of vine	2
g20644	probable trehalose-phosphate phosphatase 2 [Nicotiana tomentosiformis]	2	Main color of sweetpotato tuber flesh,Predominant color of vine	5
g20645	uncharacterized protein LOC104219370 [Nicotiana sylvestris]	2	Main color of sweetpotato tuber flesh,Secondary color of sweetpotato tuber flesh	3
g20647	putative RING-H2 finger protein ATL21A [Nicotiana sylvestris]	2	Main color of sweetpotato tuber flesh,Secondary color of sweetpotato tuber flesh	2
g20775	g20775	2	Internode_length,Maximum_vine_length	2
g20778	UDP-galactose transporter 2-like [Nicotiana tomentosiformis]	2	Base of leaf vein pigmentation,Winding degree of stem end	2
g20819	60S ribosomal protein L18a [Nicotiana tomentosiformis]	2	Main color of sweetpotato tuber flesh,Secondary color of sweetpotato tuber flesh	3
g20843	lysine-specific demethylase JMJ25-like [Solanum lycopersicum]	2	Main color of sweetpotato tuber flesh,Predominant color of vine	2
g20864	two-component response regulator ARR12-like [Nicotiana sylvestris]	2	Main color of sweetpotato tuber flesh,Secondary color of sweetpotato tuber flesh	2
g20865	pentatricopeptide repeat-containing protein At3g09650, chloroplastic [Nicotiana tomentosiformis]	2	Main color of sweetpotato tuber flesh,Secondary color of sweetpotato tuber flesh	2
g22441	uncharacterized protein LOC104246050 [Nicotiana sylvestris]	2	Main color of sweetpotato tuber flesh,Secondary color of sweetpotato tuber flesh	2
g26254	Polyprotein, putative [Solanum demissum]	2	Main color of sweetpotato tuber flesh,Secondary color of sweetpotato tuber flesh	3
g29334	putative glucose-6-phosphate 1-epimerase [Nicotiana sylvestris]	2	Immature leaf notch depth,Type of central leaf lobe	2
g29687	cysteine-rich receptor-like protein kinase 2 [Nicotiana tomentosiformis]	2	Leaf notch depth,Type of leaf lobe	3
g29730	cysteine-rich receptor-like protein kinase 3 [Nicotiana sylvestris]	2	General mature leaf outline,Leaf notch depth	4
g29737	ethylene-responsive transcription factor 1B-like [Nicotiana sylvestris]	2	Immature leaf notch depth,Leaf notch depth	2
g29744	uncharacterized protein LOC104103385 [Nicotiana tomentosiformis]	2	Immature leaf notch depth,Type of central leaf lobe	3
g29748	centromere protein V [Nicotiana sylvestris]	2	Leaf notch depth,Type of central leaf lobe	2
g29758	protein TIFY 10B-like isoform X1 [Nicotiana tomentosiformis]	2	General immature leaf outline,Leaf notch depth	2
g29759	ADP-ribosylation factor-like protein 8B isoform X1 [Nicotiana tomentosiformis]	2	General immature leaf outline,Leaf notch depth	3
g29760	protein ODORANT1-like [Nicotiana sylvestris]	2	Immature leaf notch depth,Type of leaf lobe	2
g29761	uncharacterized protein LOC104239851 isoform X1 [Nicotiana sylvestris]	2	Immature leaf notch depth,Type of leaf lobe	2
g29768	g29768	2	Immature leaf notch depth,Leaf notch depth	2
g29783	clade IX lectin receptor kinase [Nicotiana benthamiana]	2	Immature leaf notch depth,Leaf notch depth	2
g29827	mechanosensitive ion channel protein 2, chloroplastic [Nicotiana sylvestris]	2	Cortical color of sweetpotato tuber flesh,Main color of sweetpotato tuber flesh	2
g29834	protein CURVATURE THYLAKOID 1D, chloroplastic [Nicotiana tomentosiformis]	2	Cortical color of sweetpotato tuber flesh,Type of central leaf lobe	2
g29858	dicarboxylate transporter 2.1, chloroplastic-like [Nicotiana sylvestris]	2	Leaf notch depth,Type of leaf lobe	2
g29867	glutamate receptor 3.2-like [Sesamum indicum]	2	General immature leaf outline,Immature leaf notch depth	4
g29895	ras-related protein RABH1e [Sesamum indicum]	2	Immature leaf notch depth,Leaf notch depth	2
g29901	uncharacterized protein LOC104090255 [Nicotiana tomentosiformis]	2	Immature leaf notch depth,Leaf notch depth	2
g29903	uncharacterized protein PB18E9.04c [Sesamum indicum]	2	Immature leaf notch depth,Leaf notch depth	3
g29907	protein TIC 20-II, chloroplastic [Nicotiana tomentosiformis]	2	Immature leaf notch depth,Leaf notch depth	2
g29908	uncharacterized protein LOC102590019 [Solanum tuberosum]	2	Immature leaf notch depth,Leaf notch depth	2
g29939	uncharacterized protein LOC104210203 isoform X2 [Nicotiana sylvestris]	2	Cortical color of sweetpotato tuber flesh,Leaf notch depth	4
g29968	uncharacterized protein LOC104245943 [Nicotiana sylvestris]	2	Leaf notch depth,Type of leaf lobe	3
g30007	alpha/beta hydrolase domain-containing protein 17C [Sesamum indicum]	2	Immature leaf notch depth,Type of central leaf lobe	4
[truncated: 12 more rows]

## Sheet: Table S7
Table S7. GWAS-significant SNPs located in or near candidate genes
[truncated: 170 more rows]

[truncated: 7 more sheets: Table S8, Table S9, Table S10, Table S11, Table S12, Table S13, Table S14]
